# Supplementary material for: The transcriptional response of Arabidopsis leaves to Fe deficiency
Source: Front Plant Sci. 2013 Jul 23;4:276. doi: 10.3389/fpls.2013.00276 (PMC3719017; doi:10.3389/fpls.2013.00276)
Supplement: Supplementary file 1 [file DataSheet1.XLSX]

## Sheet: All
Supplementary Table A1. Genes comprising the co-expression network
ID	Symbol	Short_description	L-Delta	L-Log2ratio	R-Delta	R-Log2ratio
AT1G29930	LHCB1.3	chlorophyll A/B binding protein 1	-1851.22	-0.417187
AT1G31330	PSAF	photosystem I subunit F	-1379.07	-1.2389
AT1G20620	SEN2	catalase 3	-1304.01	-1.90273
AT1G60950	FED A	2Fe-2S ferredoxin-like superfamily protein	-1170.38	-1.65682
AT5G64040	PSAN	photosystem I reaction center subunit PSI-N, chloroplast, putative / PSI-N, putative (PSAN)	-1112.62	-1.56573
AT4G10340	LHCB5	light harvesting complex of photosystem II 5	-896.887	-0.430839
AT2G26500		cytochrome b6f complex subunit (petM), putative	-626.34	-1.5992
AT1G15820	LHCB6	light harvesting complex photosystem II subunit 6	-587.065	-0.496294
AT1G61520	LHCA3	photosystem I light harvesting complex gene 3	-530.678	-0.468621
AT3G61470	LHCA2	photosystem I light harvesting complex gene 2	-524.641	-0.457228
AT5G01530	LHCB4.1	light harvesting complex photosystem II	-458.697	-0.45005
AT4G05180	PSII-Q	photosystem II subunit Q-2	-458.674	-0.617349
AT2G30570	PSBW	photosystem II reaction center W	-406.959	-0.47631
AT1G03130	PSAD-2	photosystem I subunit D-2	-401.545	-1.03112
AT1G08380	PSAO	photosystem I subunit O	-390.993	-0.308652
AT5G66570	PSBO1	PS II oxygen-evolving complex 1	-369.731	-0.262583
AT3G21055	PSBTN	photosystem II subunit T	-368.128	-0.720276
AT1G55670	PSAG	photosystem I subunit G	-364.435	-0.360419
AT2G06520	PSBX	photosystem II subunit X	-346.961	-0.333703
AT4G02770	PSAD-1	photosystem I subunit D-1	-326.555	-0.439386
AT1G30380	PSAK	photosystem I subunit K	-286.084	-0.329458
AT4G21280	PSBQA	photosystem II subunit QA	-285.422	-0.358137
AT1G07890	MEE6	ascorbate peroxidase 1	-271.796	-1.95551	-122.019	-0.549852
AT4G27440	PORB	protochlorophyllide oxidoreductase B	-240.104	-0.704615
AT4G25100	FSD1	Fe superoxide dismutase 1	-239.221	-4.25681	-57.4479	-2.14849
AT1G51400		Photosystem II 5 kD protein	-237.393	-0.729513
AT1G74470	CHLP	Pyridine nucleotide-disulphide oxidoreductase family protein	-236.505	-0.520187
AT1G58290	HEMA1	Glutamyl-tRNA reductase family protein	-234.507	-3.11074	-29.803	-1.29429
AT5G01600	FER1	ferretin 1	-233.028	-4.84685	-60.7933	-2.28824
AT4G09650	PDE332	ATP synthase delta-subunit gene	-227.365	-0.466893
AT5G61410	RPE	D-ribulose-5-phosphate-3-epimerase	-188.828	-1.05434
AT5G13630	GUN5	magnesium-chelatase subunit chlH, chloroplast, putative / Mg-protoporphyrin IX chelatase, putative (CHLH)	-181.463	-0.670285
AT4G03280	PGR1	photosynthetic electron transfer C	-169.603	-0.292209
AT2G13360	SGAT	alanine:glyoxylate aminotransferase	-167.332	-0.474531
AT5G51720	NEET	2 iron, 2 sulfur cluster binding	-159.637	-5.44916
AT2G47400	CP12-1	CP12 domain-containing protein 1	-153.416	-0.300375
AT3G53460	CP29	chloroplast RNA-binding protein 29	-148.705	-0.353006
AT2G10940		Bifunctional inhibitor/lipid-transfer protein/seed storage 2S albumin superfamily protein	-148.085	-0.334994
AT3G61870			-145.185	-1.69534
AT3G62030	ROC4	rotamase CYP 4	-140.802	-0.414366
AT5G17170	ENH1	rubredoxin family protein	-139.754	-3.75083
AT3G46780	PTAC16	plastid transcriptionally active 16	-135.863	-0.589596
AT5G20720	CPN21	chaperonin 20	-134.007	-0.349182	-32.8781	-0.325757
AT3G47070			-129.506	-1.0926
AT5G04590	SIR	sulfite reductase	-103.469	-1.15281	-68.028	-0.667752
AT4G04770	ATNAP1	ATP binding cassette protein 1	-99.4129	-2.72111	-21.0672	-1.18169
AT1G55490	LEN1	chaperonin 60 beta	-98.9221	-0.292183
AT4G08390	SAPX	stromal ascorbate peroxidase	-98.6203	-3.40759	-50.3152	-1.05802
AT5G02160			-94.0155	-0.429984
AT1G35680	RPL21C	Ribosomal protein L21	-91.8403	-0.297881
AT3G51600	LTP5	lipid transfer protein 5	-90.538	-0.278129
AT2G43030		Ribosomal protein L3 family protein	-90.005	-0.270466
AT4G14880	OLD3	O-acetylserine (thiol) lyase (OAS-TL) isoform A1	-89.3616	-0.633231
AT2G33800	EMB3113	Ribosomal protein S5 family protein	-88.6368	-0.229437
AT5G57345			-87.8515	-1.29496
AT1G48350	EMB3105	Ribosomal L18p/L5e family protein	-86.5016	-0.299509
AT3G62530		ARM repeat superfamily protein	-85.6624	-0.313354
AT1G13930			-85.0853	-0.352626
AT4G27090		Ribosomal protein L14	-84.9402	-0.166587
AT2G28000	SLP	chaperonin-60alpha	-83.0639	-0.300824
AT4G20360	RABE1b	RAB GTPase homolog E1B	-82.3677	-0.135859
AT5G46110	TPT	Glucose-6-phosphate/phosphate translocator-related	-81.5384	-0.23991
AT2G05710	ACO3	aconitase 3	-80.9905	-1.46794	-60.5041	-0.51165
AT1G68590		Ribosomal protein PSRP-3/Ycf65	-80.6995	-0.260197
AT4G24770	RBP31	31-kDa RNA binding protein	-78.245	-0.185801
AT5G02960		Ribosomal protein S12/S23 family protein	-78.0989	-0.233295	-94.1911	-0.188251
AT5G51010		Rubredoxin-like superfamily protein	-76.0331	-1.93732
AT5G40950	RPL27	ribosomal protein large subunit 27	-75.7553	-0.281356
AT4G13250	NYC1	NAD(P)-binding Rossmann-fold superfamily protein	-75.3311	-3.2303	-3.17061	-1.2094
AT3G15450		Aluminium induced protein with YGL and LRDR motifs	-74.3871	-0.541559
AT2G40300	FER4	ferritin 4	-74.0227	-4.02056	-9.41428	-2.18779
AT1G09750		Eukaryotic aspartyl protease family protein	-73.5348	-1.13127
AT3G56090	FER3	ferritin 3	-70.9357	-1.69479	-22.645	-0.981821
AT4G09010	TL29	ascorbate peroxidase 4	-69.8531	-0.353367
AT5G24490		30S ribosomal protein, putative	-69.4188	-0.398516
AT1G15125		S-adenosyl-L-methionine-dependent methyltransferases superfamily protein	-69.2194	-1.02881
AT5G23060	CaS	calcium sensing receptor	-68.7554	-0.487746
AT1G03600	PSB27	photosystem II family protein	-67.6956	-0.317522
AT1G64510		Translation elongation factor EF1B/ribosomal protein S6 family protein	-64.7506	-0.263992
AT1G52220			-64.4003	-0.261241
AT3G52960		Thioredoxin superfamily protein	-62.9637	-0.377177
AT1G12090	ELP	extensin-like protein	-62.6647	-0.17621	-20.6352	-0.17105
AT1G54500		Rubredoxin-like superfamily protein	-62.5528	-0.736348
AT4G16720		Ribosomal protein L23/L15e family protein	-61.4884	-0.226613	-104.331	-0.301659
AT3G26060	PRXQ	Thioredoxin superfamily protein	-60.9387	-0.249088
AT2G27720		60S acidic ribosomal protein family	-60.2553	-0.194862
AT5G08050		Protein of unknown function (DUF1118)	-60.148	-0.757894
AT3G23390		Zinc-binding ribosomal protein family protein	-58.5184	-0.256255
AT2G37220		RNA-binding (RRM/RBD/RNP motifs) family protein	-58.2061	-0.12739
AT3G16670		Pollen Ole e 1 allergen and extensin family protein	-57.2202	-0.394638
AT1G05190	emb2394	Ribosomal protein L6 family	-57.0199	-0.141647
AT1G62180	PRH43	5'adenylylphosphosulfate reductase 2	-56.075	-0.451109
AT3G62870		Ribosomal protein L7Ae/L30e/S12e/Gadd45 family protein	-56.0266	-0.224089	-88.4192	-0.249767
AT4G13495		other RNA	-55.8678	-0.27965
AT5G47700		60S acidic ribosomal protein family	-55.4678	-0.233056	-102.457	-0.338248
AT2G27710		60S acidic ribosomal protein family	-55.2813	-0.177417
AT5G54600		Translation protein SH3-like family protein	-54.8967	-0.18445
AT5G08410	FTRA2	ferredoxin/thioredoxin reductase subunit A (variable subunit) 2	-54.4327	-1.22804
AT5G54160	OMT1	O-methyltransferase 1	-54.2156	-0.643602	-80.8246	-0.47719
AT5G47190		Ribosomal protein L19 family protein	-53.3845	-0.253006
AT3G49910		Translation protein SH3-like family protein	-53.2109	-0.127599
AT2G41840		Ribosomal protein S5 family protein	-53.1295	-0.190863	-129.423	-0.332665
AT5G42270	VAR1	FtsH extracellular protease family	-51.9309	-0.269101
AT4G18100		Ribosomal protein L32e	-50.7155	-0.141419
AT2G38140	PSRP4	plastid-specific ribosomal protein 4	-50.3687	-0.166448
AT1G29070		Ribosomal protein L34	-49.4143	-0.229365
AT2G01250		Ribosomal protein L30/L7 family protein	-48.8486	-0.152563
AT1G75350	emb2184	Ribosomal protein L31	-48.2947	-0.144522
AT3G23940		dehydratase family	-48.1088	-1.07239
AT3G47650		DnaJ/Hsp40 cysteine-rich domain superfamily protein	-47.9657	-0.223595
AT4G17560		Ribosomal protein L19 family protein	-47.1547	-0.267634
AT1G64860	SIGB	sigma factor A	-46.7843	-1.38039
AT2G15960			-45.6586	-0.361438
AT5G14320	EMB3137	Ribosomal protein S13/S18 family	-45.3924	-0.196919
AT1G74970	TWN3	ribosomal protein S9	-44.4382	-0.30355
AT4G01310		Ribosomal L5P family protein	-43.5952	-0.197621
AT2G15620	NIR1	nitrite reductase 1	-43.3213	-0.399396	-128.221	-0.667106
AT4G25030			-43.103	-1.62132	51.8263	0.67768
AT4G10480		Nascent polypeptide-associated complex (NAC), alpha subunit family protein	-42.1346	-0.220035
AT1G01100		60S acidic ribosomal protein family	-42.1177	-0.172544	-104.679	-0.404838
AT4G18730	RPL16B	ribosomal protein L16B	-41.958	-0.232584
AT5G40850	UPM1	urophorphyrin methylase 1	-41.7955	-0.896276	-31.2974	-0.558396
AT2G46650	CB5-C	cytochrome B5 isoform C	-41.6119	-1.08885
AT1G32990	PRPL11	plastid ribosomal protein l11	-41.6058	-0.1976
AT3G63490	EMB3126	Ribosomal protein L1p/L10e family	-41.5514	-0.181894
AT2G20890	THF1	photosystem II reaction center PSB29 protein	-41.4857	-0.164457
AT5G45410			-41.4622	-1.93205
AT5G03940	SRP54CP	chloroplast signal recognition particle 54 kDa subunit	-41.4236	-0.460038
AT5G03850		Nucleic acid-binding, OB-fold-like protein	-41.2295	-0.190972
AT1G53910	RAP2.12	related to AP2 12	-40.3927	-1.07539	-34.6647	-0.478064
AT4G15560	DXS	Deoxyxylulose-5-phosphate synthase	-39.5442	-0.256441
AT4G09320	NDPK1	Nucleoside diphosphate kinase family protein	-39.5309	-0.134088
AT2G24020		Uncharacterised BCR, YbaB family COG0718	-39.08	-0.423031
AT4G18440		L-Aspartase-like family protein	-38.7071	-0.777831
AT2G18328	RL4	RAD-like 4	-37.4389	-0.825444
AT1G74730		Protein of unknown function (DUF1118)	-37.0725	-0.344155
AT3G25520	RPL5A	ribosomal protein L5	-36.8757	-0.0978462
AT5G62350		Plant invertase/pectin methylesterase inhibitor superfamily protein	-36.4482	-0.407701
AT5G18660	PCB2	NAD(P)-binding Rossmann-fold superfamily protein	-36.2464	-0.451631
AT3G55240		Plant protein 1589 of unknown function	-36.1894	-1.59223
AT3G15190		chloroplast 30S ribosomal protein S20, putative	-36.084	-0.136104
AT2G21650	RSM1	Homeodomain-like superfamily protein	-35.928	-2.25244	-3.28236	-1.19504
AT3G08740		elongation factor P (EF-P) family protein	-35.8166	-0.238546
AT3G48730	GSA2	glutamate-1-semialdehyde 2,1-aminomutase 2	-35.7252	-0.301715
AT1G18540		Ribosomal protein L6 family protein	-35.5782	-0.166101
AT2G40490	HEME2	Uroporphyrinogen decarboxylase	-35.5331	-0.285839
AT4G29060	emb2726	elongation factor Ts family protein	-35.3942	-0.153576
AT3G52380	PDE322	chloroplast RNA-binding protein 33	-35.2681	-0.270604
AT1G18080	RACK1A_AT	Transducin/WD40 repeat-like superfamily protein	-34.959	-0.202561	-67.7562	-0.396868
AT3G10020			-34.5779	-0.692677
AT4G13430	IIL1	isopropyl malate isomerase large subunit 1	-34.5362	-0.283324
AT1G07920		GTP binding Elongation factor Tu family protein	-34.3155	-0.187294	-276.377	-0.314013
AT3G04840		Ribosomal protein S3Ae	-33.7865	-0.116715	-53.0599	-0.152528
AT5G64570	XYL4	beta-D-xylosidase 4	-33.7171	-0.522478
AT2G43460		Ribosomal L38e protein family	-33.55	-0.132458
AT5G17710	EMB1241	Co-chaperone GrpE family protein	-33.2972	-0.391241
AT5G27850		Ribosomal protein L18e/L15 superfamily protein	-33.2543	-0.0914232	-94.4538	-0.149856
AT3G52590	UBQ1	ubiquitin extension protein 1	-33.2326	-0.0880786
AT1G09690		Translation protein SH3-like family protein	-33.2143	-0.108994
AT2G27530	PGY1	Ribosomal protein L1p/L10e family	-33.1357	-0.140306	-102.644	-0.293538
AT3G02470	SAMDC	S-adenosylmethionine decarboxylase	-33.1073	-0.112978
AT3G18740	RLK902	Ribosomal protein L7Ae/L30e/S12e/Gadd45 family protein	-32.572	-0.121282
AT2G28800	ALB3	63 kDa inner membrane family protein	-32.1839	-0.2481
AT3G53020	STV1	Ribosomal protein L24e family protein	-32.0961	-0.113266
AT1G68520		B-box type zinc finger protein with CCT domain	-31.7065	-0.245236
AT3G47860	CHL	chloroplastic lipocalin	-31.6561	-0.899045
AT5G06290	2CPB	2-cysteine peroxiredoxin B	-30.8635	-0.272678
AT1G56070	LOS1	Ribosomal protein S5/Elongation factor G/III/V family protein	-30.3996	-0.0766197
AT1G03680	TRX-M1	thioredoxin M-type 1	-30.0991	-0.24124
AT2G36885			-30.0859	-4.00517	-10.596	-1.46235
AT2G37190		Ribosomal protein L11 family protein	-30.0715	-0.136883
AT5G28500			-29.6296	-0.217536
AT3G44890	RPL9	ribosomal protein L9	-29.3853	-0.131484
AT5G14120		Major facilitator superfamily protein	-29.0707	-0.537266
AT3G14930	HEME1	Uroporphyrinogen decarboxylase	-29.0344	-0.361353
AT1G07930		GTP binding Elongation factor Tu family protein	-29.0073	-0.153323	-278.968	-0.321005
AT1G29395	COR414-TM1	COLD REGULATED 314 INNER MEMBRANE 1	-28.8525	-0.864347
AT1G04270	RPS15	cytosolic ribosomal protein S15	-28.5665	-0.0968699
AT3G13750	BGAL1	beta galactosidase 1	-28.3624	-0.288478
AT3G52150		RNA-binding (RRM/RBD/RNP motifs) family protein	-28.036	-0.160488
AT2G44120		Ribosomal protein L30/L7 family protein	-27.9973	-0.282915	-39.5364	-0.290219
AT2G33430	DAL1	differentiation and greening-like 1	-27.8837	-0.353071
AT3G17170	RFC3	Translation elongation factor EF1B/ribosomal protein S6 family protein	-27.7948	-0.39193
AT1G19740		ATP-dependent protease La (LON) domain protein	-27.7839	-0.613209
AT1G69530	EXPA1	expansin A1	-27.7321	-0.324612
AT3G29320	PHS1	Glycosyl transferase, family 35	-27.6998	-0.401693
AT5G27770		Ribosomal L22e protein family	-27.6528	-0.156719
AT5G01590			-27.5711	-0.448153
AT1G48920	PARL1	nucleolin like 1	-27.5019	-0.145528
AT2G47610		Ribosomal protein L7Ae/L30e/S12e/Gadd45 family protein	-27.0507	-0.127932	-64.1078	-0.22081
AT5G58250	EMB3143		-27.0209	-0.179221
AT4G24120	YSL1	YELLOW STRIPE like 1	-26.9857	-2.27865
AT5G13510	EMB3136	Ribosomal protein L10 family protein	-26.7841	-0.174558
AT4G15110	CYP97B3	cytochrome P450, family 97, subfamily B, polypeptide 3	-26.6923	-0.752871
AT2G30600		BTB/POZ domain-containing protein	-26.6855	-0.860014
AT4G38680	GRP2	glycine rich protein 2	-26.3892	-0.354158
AT5G64400			-26.2793	-0.292715
AT3G13470	Cpn60beta2	TCP-1/cpn60 chaperonin family protein	-26.2113	-0.251439
AT1G08360		Ribosomal protein L1p/L10e family	-25.8432	-0.129874	-85.3088	-0.25644
AT4G19210	RLI2	RNAse l inhibitor protein 2	-25.3993	-0.78727
AT3G29240		Protein of unknown function (DUF179)	-25.3297	-0.276654
AT1G07940		GTP binding Elongation factor Tu family protein	-25.2531	-0.180586	-239.455	-0.311066
AT2G24090		Ribosomal protein L35	-25.1479	-0.112124
AT1G22780	RPS18A	Ribosomal protein S13/S18 family	-25.0364	-0.158638	-69.0349	-0.267028
AT3G04550			-24.9463	-0.359037
AT4G14320		Zinc-binding ribosomal protein family protein	-24.8634	-0.196045
AT2G04030	HSP90.5	Chaperone protein htpG family protein	-24.7496	-0.155347
AT3G27240		Cytochrome C1 family	-24.7361	-0.70271	-23.507	-0.248663
AT5G20250	RS6	Raffinose synthase family protein	-24.6543	-0.423006
AT2G39460	RPL23AA	ribosomal protein L23AA	-24.2839	-0.156271
AT1G49010		Duplicated homeodomain-like superfamily protein	-24.01	-1.66825
AT3G12800	SDRB	short-chain dehydrogenase-reductase B	-23.4598	-0.437554
AT2G20670		Protein of unknown function (DUF506)	-23.415	-0.627498
AT5G22920		CHY-type/CTCHY-type/RING-type Zinc finger protein	-23.3519	-0.638514
AT3G18890	Tic62	NAD(P)-binding Rossmann-fold superfamily protein	-23.2934	-0.375297
AT1G65980	TPX1	thioredoxin-dependent peroxidase 1	-23.2486	-0.25146
AT3G47370		Ribosomal protein S10p/S20e family protein	-23.1936	-0.283609
AT5G50250	CP31B	chloroplast RNA-binding protein 31B	-23.018	-0.296676
AT1G11430		plastid developmental protein DAG, putative	-22.6853	-0.222114
AT3G59780		Rhodanese/Cell cycle control phosphatase superfamily protein	-22.6837	-0.308741
AT5G11450	PPD5	Mog1/PsbP/DUF1795-like photosystem II reaction center PsbP family protein	-22.6214	-0.307206
AT1G15930		Ribosomal protein L7Ae/L30e/S12e/Gadd45 family protein	-22.6152	-0.179155	-63.4072	-0.354388
AT1G25440		B-box type zinc finger protein with CCT domain	-22.3334	-0.226189
AT3G46040	RPS15AD	ribosomal protein S15A D	-21.7936	-0.19489	-32.2139	-0.270089
AT4G23100	RML1	glutamate-cysteine ligase	-21.7349	-0.211765	-32.86	-0.419845
AT3G48930	EMB1080	Nucleic acid-binding, OB-fold-like protein	-21.645	-0.0957394	-47.5284	-0.130428
AT2G42590	GRF9	general regulatory factor 9	-21.4793	-0.182602
AT1G22630			-21.4132	-0.345715
AT3G63190	RRF	ribosome recycling factor, chloroplast precursor	-21.1834	-0.227143
AT3G57280		Transmembrane proteins 14C	-21.0242	-1.0981
AT2G20450		Ribosomal protein L14	-20.9238	-0.172283
AT5G25350	EBF2	EIN3-binding F box protein 2	-20.7778	-0.531635
AT5G09510		Ribosomal protein S19 family protein	-20.7519	-0.293089
AT4G34740	CIA1	GLN phosphoribosyl pyrophosphate amidotransferase 2	-20.3429	-1.18665
AT3G43670		Copper amine oxidase family protein	-18.9238	-3.73001	-11.1368	-1.25738
AT1G20630	CAT1	catalase 1	-16.676	-1.32429	-4.69545	-1.03758
AT3G20510		Transmembrane proteins 14C	-13.5461	-1.82296	-36.4096	-0.830054
AT3G15770			-12.2175	-1.10519
AT1G09240	NAS3	nicotianamine synthase 3	-12.1877	-2.19307
AT3G23170			-11.0755	-1.68904
AT3G49160		pyruvate kinase family protein	-10.9811	-5.75644
AT1G68650		Uncharacterized protein family (UPF0016)	-10.5623	-3.59959	-13.151	-1.53765
AT1G60960	IRT3	iron regulated transporter 3	-10.2573	-1.54388
AT4G35440	CLCE	chloride channel E	-10.1767	-1.4867
AT1G76800		Vacuolar iron transporter (VIT) family protein	-9.96789	-2.32999	-5.8105	-2.50927
AT1G69490	NAP	NAC-like, activated by AP3/PI	-9.12258	-1.57408
AT1G13650			-8.85114	-1.69682
AT5G59400			-8.58379	-2.71086	-2.37531	-1.04108
AT4G32690	GLB3	hemoglobin 3	-8.36284	-1.32758
AT3G25190		Vacuolar iron transporter (VIT) family protein	-7.59947	-1.14616	-40.4209	-1.05333
AT1G32540	LOL1	lsd one like 1	-7.56661	-1.87405
AT1G58150			-6.88568	-1.27813
AT4G01390		TRAF-like family protein	-5.96394	-1.49858
AT1G21140		Vacuolar iron transporter (VIT) family protein	-4.92414	-4.22943	-13.717	-2.13104
AT1G53887			-4.7499	-2.52721
AT3G47340	DIN6	glutamine-dependent asparagine synthase 1	-4.19404	-1.47261
AT4G35420	TKPR1	dihydroflavonol 4-reductase-like1	-4.10179	-1.42208
AT4G36050		endonuclease/exonuclease/phosphatase family protein	-3.86865	-1.68552
AT5G14940		Major facilitator superfamily protein	-3.84997	-1.15109
AT2G46530	ARF11	auxin response factor 11	-3.83297	-1.09229
AT2G28120		Major facilitator superfamily protein	-3.52234	-1.50122
AT5G23690		Polynucleotide adenylyltransferase family protein	-3.39144	-1.13453
AT4G04410		transposable element gene	-2.82224	-1.0485
AT4G08040	ACS11	1-aminocyclopropane-1-carboxylate synthase 11	3.28784	1.70459
AT1G07500			3.3548	1.7838
AT5G15190			3.35545	1.14006
AT1G73040		Mannose-binding lectin superfamily protein	3.44688	1.22659
AT5G24155		FAD/NAD(P)-binding oxidoreductase family protein	3.5804	1.12782
AT4G12735			4.03573	1.98176	3.4675	1.29763
AT3G12820	MYB10	myb domain protein 10	4.14748	1.75957	54.3817	4.90133
AT2G36790	UGT73C6	UDP-glucosyl transferase 73C6	4.31953	1.99435
AT3G01600	NAC044	NAC domain containing protein 44	4.52857	2.32947	2.88615	1.33802
AT5G09445			5.03059	1.97156
AT3G01350		Major facilitator superfamily protein	5.59815	1.823
AT2G14245		transposable element gene	5.94365	6.03367
AT3G14940	PPC3	phosphoenolpyruvate carboxylase 3	5.9466	1.7398	65.9176	0.513005
AT4G19690	IRT1	iron-regulated transporter 1	6.09781	6.56694	843.331	5.75732
AT4G14548		other RNA	6.12358	1.03177
AT3G27580	D6PKL3	Protein kinase superfamily protein	6.54916	1.42096
AT2G47000	PGP4	ATP binding cassette subfamily B4	6.82141	1.43182
AT5G09570		Cox19-like CHCH family protein	6.98638	3.82522
AT1G45234		pre-tRNA	7.40082	2.78266
AT4G26150	GNL	cytokinin-responsive gata factor 1	8.77134	1.41268
AT1G01580	FRO2	ferric reduction oxidase 2	8.88636	3.68841	754.101	5.87788
AT1G47405		transposable element gene	9.30792	15
AT2G14230		transposable element gene	9.51688	7.84582
AT1G13607		Defensin-like (DEFL) family protein	9.5982	15
AT1G65486			9.95854	1.11
AT5G25830	GATA12	GATA transcription factor 12	10.2766	3.52148
AT2G21590	APL4	Glucose-1-phosphate adenylyltransferase family protein	10.3922	1.27717
AT3G28220		TRAF-like family protein	10.7555	1.02114
AT2G41730			10.9293	1.53694	4.74845	2.13135
AT3G21270	DOF2	DOF zinc finger protein 2	11.8348	1.00099
AT1G01520	ASG4	Homeodomain-like superfamily protein	13.1544	2.85688
AT3G21600		Senescence/dehydration-associated protein-related	14.1958	1.91332
AT1G24580		RING/U-box superfamily protein	14.9027	4.04938
AT1G03470		Kinase interacting (KIP1-like) family protein	15.8713	1.70378
AT3G16360	AHP4	HPT phosphotransmitter 4	16.2831	2.58198
AT1G62420		Protein of unknown function (DUF506)	16.5643	5.52678
AT2G30770	CYP71A13	cytochrome P450, family 71, subfamily A, polypeptide 13	20.118	2.21144
AT3G10720		Plant invertase/pectin methylesterase inhibitor superfamily	20.3558	1.05059
AT2G16500	SPE1	arginine decarboxylase 1	20.7237	0.341629
AT4G19840	PP2-A1	phloem protein 2-A1	20.885	0.270668
AT1G64230	UBC28	ubiquitin-conjugating enzyme 28	20.9777	0.174972
AT2G16060	NSHB1	hemoglobin 1	20.9958	0.978681	80.4867	0.40454
AT5G20010	RAN1	RAS-related nuclear protein-1	21.043	0.13031
AT5G62690	TUB2	tubulin beta chain 2	21.6556	0.216431
AT4G39940	APK2	APS-kinase 2	22.5667	0.387589
AT3G18490		Eukaryotic aspartyl protease family protein	22.8931	0.294835
AT1G76490	HMGR1	hydroxy methylglutaryl CoA reductase 1	23.221	0.308703
AT1G16720	HCF173	high chlorophyll fluorescence phenotype 173	23.3353	0.410943
AT5G45350		proline-rich family protein	23.7221	0.567693
AT4G13930	SHM4	serine hydroxymethyltransferase 4	23.7591	0.218152	167.641	0.592786
AT4G34710	SPE2	arginine decarboxylase 2	23.977	0.475842
AT3G16370		GDSL-like Lipase/Acylhydrolase superfamily protein	24.293	0.17265
AT4G34700	CIB22	LYR family of Fe/S cluster biogenesis protein	24.5133	0.280258
AT5G44580			24.6334	0.221721
AT3G18280		Bifunctional inhibitor/lipid-transfer protein/seed storage 2S albumin superfamily protein	24.7681	0.62325	32.545	0.219252
AT2G43100	IPMI2	isopropylmalate isomerase 2	24.9241	0.268391
AT1G78020		Protein of unknown function (DUF581)	25.1122	0.310181
AT4G39330	CAD9	cinnamyl alcohol dehydrogenase 9	25.2257	0.293258
AT3G02020	AK3	aspartate kinase 3	25.235	0.431933
AT5G10980		Histone superfamily protein	25.7244	0.278456
AT1G56190		Phosphoglycerate kinase family protein	26.3278	0.307104
AT3G17770		Dihydroxyacetone kinase	26.3724	1.41122
AT1G56580	SVB	Protein of unknown function, DUF538	26.4848	0.207334
AT5G62700	TUB3	tubulin beta chain 3	26.6436	0.263521
AT3G14067		Subtilase family protein	26.6781	0.495565
AT1G56150		SAUR-like auxin-responsive protein family	26.9323	1.70853
AT4G13770	REF2	cytochrome P450, family 83, subfamily A, polypeptide 1	27.4981	0.198161	31.0363	0.398541
AT3G24503	REF1	aldehyde dehydrogenase 2C4	27.8721	0.429081
AT2G20920		Protein of unknown function (DUF3353)	27.942	0.714491
AT1G12030		Protein of unknown function (DUF506)	28.3659	5.06699
AT3G03780	MS2	methionine synthase 2	28.7321	0.334187	93.8011	0.575581
AT5G15950		Adenosylmethionine decarboxylase family protein	28.939	1.20261
AT3G48140		B12D protein	28.9785	0.118186
AT5G65010	ASN2	asparagine synthetase 2	29.475	0.346782
AT2G40880	FL3-27	cystatin A	30.0328	0.344773
AT3G22235			30.502	0.374468
AT1G13608		Defensin-like (DEFL) family protein	31.6455	7.93385
AT3G62290	ATARFA1E	ADP-ribosylation factor A1E	32.3581	0.185073	-29.9434	-0.0992852
AT2G30760			32.8219	5.84254	7.89657	4.46483
AT3G47640	PYE	basic helix-loop-helix (bHLH) DNA-binding superfamily protein	32.8757	2.92948	10.7829	1.08829
AT3G02480		Late embryogenesis abundant protein (LEA) family protein	32.9903	6.2687
AT1G12520	CCS	copper chaperone for SOD1	33.7117	0.591544
AT3G02570	PMI1	Mannose-6-phosphate isomerase, type I	33.7315	0.702789
AT5G23010	MAM1	methylthioalkylmalate synthase 1	34.6773	0.225331
AT5G05270		Chalcone-flavanone isomerase family protein	35.0332	1.20826
AT4G27520	ENODL2	early nodulin-like protein 2	35.0557	0.396743
AT3G23000	SnRK3.10	CBL-interacting protein kinase 7	35.0951	0.546113
AT1G16410	SPS1	cytochrome p450 79f1	35.7398	0.385381
AT5G13650	SVR3	elongation factor family protein	36.3472	0.291536
AT2G26080	GLDP2	glycine decarboxylase P-protein 2	36.4368	0.295689
AT2G43910	HOL1	HARMLESS TO OZONE LAYER 1	37.5117	0.354413	-26.4358	-0.306208
AT5G22580		Stress responsive A/B Barrel Domain	40.9865	0.23819
AT5G53300	UBC10	ubiquitin-conjugating enzyme 10	41.9826	0.226259
AT3G13520	ATAGP12	arabinogalactan protein 12	42.3236	0.335863
AT4G40040		Histone superfamily protein	42.8245	0.233388
AT5G19140	ATAILP1	Aluminium induced protein with YGL and LRDR motifs	43.4314	0.205581
AT1G72430		SAUR-like auxin-responsive protein family	43.7812	0.615596	19.9012	0.503474
AT1G55330	ATAGP21	arabinogalactan protein 21	43.9582	0.286821
AT1G32900	GBSS1	UDP-Glycosyltransferase superfamily protein	48.3762	1.00961
AT3G14050	RSH2	RELA/SPOT homolog 2	49.1182	2.40311
AT1G09310		Protein of unknown function, DUF538	51.0668	0.0859798
AT4G25700	chy1	beta-hydroxylase 1	53.9258	1.63305
AT3G19710	BCAT4	branched-chain aminotransferase4	54.8745	0.406357	59.8832	0.362777
AT2G42600	PPC2	phosphoenolpyruvate carboxylase 2	56.2586	0.370623
AT4G36700		RmlC-like cupins superfamily protein	57.7125	7.75355
AT2G36530	LOS2	Enolase	57.8573	0.182198	234.591	0.365295
AT3G04120	GAPC1	glyceraldehyde-3-phosphate dehydrogenase C subunit 1	60.6576	0.208022
AT1G37130	NR2	nitrate reductase 2	60.8041	0.227296	-46.7219	-0.435485
AT4G23400	PIP1D	plasma membrane intrinsic protein 1;5	60.979	0.35394	-36.0247	-0.530349
AT1G25175		other RNA	63.4206	0.293898
AT1G56280	DI19	drought-induced 19	65.0834	0.288419
AT3G51670		SEC14 cytosolic factor family protein / phosphoglyceride transfer family protein	65.4119	1.23681
AT2G36830	TIP1;1	gamma tonoplast intrinsic protein	66.2421	0.247142
AT3G26520	TIP2	tonoplast intrinsic protein 2	67.9582	0.155916
AT5G67330	NRAMP4	natural resistance associated macrophage protein 4	77.4257	2.38384	30.8914	1.31131
AT3G22231	PCC1	pathogen and circadian controlled 1	77.9329	0.61294
AT4G23670		Polyketide cyclase/dehydrase and lipid transport superfamily protein	79.7932	0.265076
AT1G55360		Protein of Unknown Function (DUF239)	91.4378	1.04958
AT5G04150	BHLH101	basic helix-loop-helix (bHLH) DNA-binding superfamily protein	92.4454	8.51666	31.4305	4.09264
AT1G56430	NAS4	nicotianamine synthase 4	92.5884	2.69933	43.0768	2.39411
AT1G73600		S-adenosyl-L-methionine-dependent methyltransferases superfamily protein	92.6665	0.656433	-37.2166	-0.723058
AT4G22890	PGR5-LIKE A	PGR5-LIKE A	95.3581	0.623734
AT1G08830	CSD1	copper/zinc superoxide dismutase 1	95.4125	0.383511	173.534	0.464906
AT2G45960	TMP-A	plasma membrane intrinsic protein 1B	97.6258	0.228688
AT3G27060	TSO2	Ferritin/ribonucleotide reductase-like family protein	101.044	1.55315
AT1G23020	FRO3	ferric reduction oxidase 3	124.845	2.54738	87.6888	2.91413
AT1G31580	ECS1	ECS1	129.575	0.326103
AT3G16640	TCTP	translationally controlled tumor protein	138.384	0.158192
AT3G56980	bHLH039	basic helix-loop-helix (bHLH) DNA-binding superfamily protein	154.588	9.45192	120.427	4.95642
AT2G28190	CZSOD2	copper/zinc superoxide dismutase 2	162.119	0.365712
AT1G64980		Nucleotide-diphospho-sugar transferases superfamily protein	162.14	2.42402
AT5G26000	TGG1	thioglucoside glucohydrolase 1	170.045	0.186165
AT1G13440	GAPC2	glyceraldehyde-3-phosphate dehydrogenase C2	177.952	0.269345
AT5G13740	ZIF1	zinc induced facilitator 1	188.435	3.30962	38.0444	1.53373
AT2G42750		DNAJ heat shock N-terminal domain-containing protein	200.576	2.31211	9.91661	1.04701
AT3G18290	BTS	zinc finger protein-related	222.59	3.39241	32.5764	1.32572
AT5G05250	IRP6	iron-responsive protein 6	238.879	4.03597	58.0609	2.71711
AT1G48300	DGAT3	diacylglycerol O-acyltransferase	260.164	1.64595	143.56	1.17548
AT3G56970	bHLH038	basic helix-loop-helix (bHLH) DNA-binding superfamily protein	275.665	10.1654	144.406	6.18917
AT4G16370	OPT3	oligopeptide transporter	300.813	2.4869	80.6049	2.76791
AT3G56360	IRP5	iron-responsive protein 5	318.112	2.03906	82.5408	1.2394
AT2G30766			328.387	4.69032	15.1245	3.73436
AT5G67370	CGLD27	Protein of unknown function (DUF1230)	354.684	3.04763	22.8085	3.37753
AT2G41240	BHLH100	basic helix-loop-helix protein 100	363.101	12.118	105.426	8.13865
AT5G53450	ORG1	OBP3-responsive gene 1	390.12	4.38673	57.8916	2.38744
AT1G47400	IRP1	iron-responsive protein 1	397.472	6.44127	63.2851	4.10957
AT2G14247	IRP3	iron-responsive protein 3	432.04	6.30219	142.853	2.37473
AT1G13609	IRP4	iron-responsive protein 4	682.766	7.97431	80.109	6.26619
AT1G47395	IRP2	iron-responsive protein 2	797.713	6.3002	139.655	3.88743
AT1G09560	GLP5	germin-like protein 5			1465.77	2.91185
AT4G31940	CYP82C4	cytochrome P450, family 82, subfamily C, polypeptide 4			891.34	7.52761
AT1G02500	SAM1	S-adenosylmethionine synthetase 1			711.261	1.91758
AT3G13610	F6H1	2-oxoglutarate (2OG) and Fe(II)-dependent oxygenase superfamily protein			702.538	3.32565
AT3G07720		Galactose oxidase/kelch repeat superfamily protein			593.352	4.53044
AT1G07590		Tetratricopeptide repeat (TPR)-like superfamily protein			575.01	0.754328
AT1G07610	MT1C	metallothionein 1C			545.804	0.984197
AT2G37040	PAL1	PHE ammonia lyase 1			475.77	1.38317
AT4G30190	AHA2	H(+)-ATPase 2			412.271	0.905877
AT5G02780	GSTL1	glutathione transferase lambda 1			356.812	5.82737
AT2G36880	MAT3	methionine adenosyltransferase 3			327.329	0.817491
AT4G34050	CCoAOMT1	S-adenosyl-L-methionine-dependent methyltransferases superfamily protein			310.895	0.473592
AT3G53260	PAL2	phenylalanine ammonia-lyase 2			302.345	1.97132
AT4G31970	CYP82C2	cytochrome P450, family 82, subfamily C, polypeptide 2			298.74	7.18163
AT4G31950	CYP82C3	cytochrome P450, family 82, subfamily C, polypeptide 3			272.161	7.39352
AT4G13940	SAHH1	S-adenosyl-L-homocysteine hydrolase			271.471	0.270234
AT3G53480	PDR9	pleiotropic drug resistance 9			270.909	2.42928
AT2G30490	REF3	cinnamate-4-hydroxylase			211.104	0.58573
AT1G53310	PPC1	phosphoenolpyruvate carboxylase 1			204.187	1.2206
AT1G77120	ATADH1	alcohol dehydrogenase 1			201.433	0.560417
AT3G12900		2-oxoglutarate (2OG) and Fe(II)-dependent oxygenase superfamily protein			190.298	9.18896
AT3G52880	MDAR1	monodehydroascorbate reductase 1			180.945	1.15598
AT1G51680	AT4CL1	4-coumarate:CoA ligase 1			176.038	1.69011
AT5G37600	GSR 1	glutamine synthase clone R1			170.884	0.715488
AT1G45145	TRX5	thioredoxin H-type 5			156.448	0.934734
AT5G04950	NAS1	nicotianamine synthase 1			145.492	2.13044
AT5G45070	PP2-A8	phloem protein 2-A8			143.225	2.97177
AT1G74770		zinc ion binding			139.864	2.67677
AT3G50740	UGT72E1	UDP-glucosyl transferase 72E1			138.38	3.07978
AT3G21240	AT4CL2	4-coumarate:CoA ligase 2			130.798	1.89777
AT1G22410		Class-II DAHP synthetase family protein			130.32	0.632637
AT1G52120		Mannose-binding lectin superfamily protein			123.077	7.19487
AT5G36890	BGLU42	beta glucosidase 42			113.716	3.34989
AT1G73330	DR4	drought-repressed 4			107.305	0.232001
AT4G14710	ATARD2	RmlC-like cupins superfamily protein			107.22	0.995311
AT2G32720	CB5-B	cytochrome B5 isoform B			102.146	0.944241
AT5G48930	HCT	hydroxycinnamoyl-CoA shikimate/quinate hydroxycinnamoyl transferase			101.782	1.02519
AT2G28160	FIT	FER-like regulator of iron uptake			101.761	2.05164
AT4G19160					95.1184	1.19526
AT3G21070	NADK1	NAD kinase 1			94.814	1.65838
AT3G58810	MTPA2	metal tolerance protein A2			94.2686	4.1216
AT5G02380	MT2B	metallothionein 2B			90.4294	0.157553
AT1G09780	iPGAM1	Phosphoglycerate mutase, 2,3-bisphosphoglycerate-independent			88.8252	0.409909
AT5G03240	UBQ3	polyubiquitin 3			88.5695	0.237831
AT3G57157		other RNA			88.4203	2.09048
AT5G47910	RBOHD	respiratory burst oxidase homologue D			85.7389	1.35918
AT2G43610		Chitinase family protein			83.691	0.454452
AT3G54880					82.3464	1.08525
AT3G01120	MTO1	Pyridoxal phosphate (PLP)-dependent transferases superfamily protein			80.8505	0.498914
AT3G25930		Adenine nucleotide alpha hydrolases-like superfamily protein			80.757	0.61773
AT1G56160	MYB72	myb domain protein 72			78.2362	9.52397
AT1G52760	LysoPL2	lysophospholipase 2			78.2295	0.638327
AT5G19760		Mitochondrial substrate carrier family protein			74.4308	0.416649
AT1G22930		T-complex protein 11			74.2264	1.06965
AT3G48450		RPM1-interacting protein 4 (RIN4) family protein			73.0366	2.43268
AT1G49820	MTK1	S-methyl-5-thioribose kinase			71.5507	1.45186
AT2G01670	NUDT17	nudix hydrolase homolog 17			70.1993	0.912211
AT1G14870	PCR2	PLANT CADMIUM RESISTANCE 2			69.1436	0.544531
AT3G02360		6-phosphogluconate dehydrogenase family protein			68.2504	0.52171
AT4G25640	FFT	detoxifying efflux carrier 35			66.8976	1.20881
AT1G65840	PAO4	polyamine oxidase 4			65.744	0.794088
AT1G80360		Pyridoxal phosphate (PLP)-dependent transferases superfamily protein			65.1953	0.911818
AT5G45510		Leucine-rich repeat (LRR) family protein			63.6027	0.46231
AT5G40760	G6PD6	glucose-6-phosphate dehydrogenase 6			63.4493	0.746032
AT5G03570	IREG2	iron regulated 2			63.2029	2.92451
AT1G34760	RHS5	general regulatory factor 11			62.4912	4.00458
AT3G02780	IPP2	isopentenyl pyrophosphate:dimethylallyl pyrophosphate isomerase 2			60.943	0.351808
AT5G47120	BI1	BAX inhibitor 1			59.1137	0.600527
AT4G14716	SGB3	acireductone dioxygenase 1			55.8222	0.490941
AT3G23600		alpha/beta-Hydrolases superfamily protein			55.6652	0.349268
AT2G05830		NagB/RpiA/CoA transferase-like superfamily protein			55.2649	1.23056
AT3G18560					55.2501	1.80234
AT5G66985					55.2372	0.933142
AT3G61930					54.9577	4.87437
AT5G13420		Aldolase-type TIM barrel family protein			53.8654	0.219316
AT4G30210	ATR2	P450 reductase 2			53.7147	0.678933
AT5G38820		Transmembrane amino acid transporter family protein			52.9344	5.71174
AT5G66120		3-dehydroquinate synthase, putative			52.8211	0.876411
AT4G29220	PFK1	phosphofructokinase 1			51.4766	1.33115
AT5G62390	BAG7	BCL-2-associated athanogene 7			51.4735	0.400415
AT1G18910		zinc ion binding;zinc ion binding			50.3426	1.7345
AT2G40890	CYP98A3	cytochrome P450, family 98, subfamily A, polypeptide 3			50.1839	0.739499
AT3G48890	MSBP2	membrane-associated progesterone binding protein 3			50.1629	0.711853
AT4G04745					49.8535	1.52557
AT1G35580	CINV1	cytosolic invertase 1			48.9394	0.407403
AT5G23020	MAM3	2-isopropylmalate synthase 2			48.3219	0.378514
AT2G16660		Major facilitator superfamily protein			47.7039	0.877201
AT3G22890	APS1	ATP sulfurylase 1			47.0683	0.318911
AT3G25717	RTFL16	ROTUNDIFOLIA like 16			46.9311	1.39081
AT4G18700	WL4	CBL-interacting protein kinase 12			45.8491	0.927529
AT4G02330	PME41	Plant invertase/pectin methylesterase inhibitor superfamily			45.7437	2.21012
AT5G40590		Cysteine/Histidine-rich C1 domain family protein			45.5786	1.57945
AT2G29995					45.3433	1.71819
AT1G48850	EMB1144	chorismate synthase, putative / 5-enolpyruvylshikimate-3-phosphate phospholyase, putative			45.2708	0.598748
AT4G02890	UBQ14	Ubiquitin family protein			44.4652	0.150518
AT5G03380		Heavy metal transport/detoxification superfamily protein			44.355	0.558391
AT4G13860		RNA-binding (RRM/RBD/RNP motifs) family protein			43.7265	0.987676
AT1G06550		ATP-dependent caseinolytic (Clp) protease/crotonase family protein			43.3804	0.637133
AT4G04610	PRH19	APS reductase 1			43.3715	0.526169
AT1G28680		HXXXD-type acyl-transferase family protein			42.4407	0.898135
AT5G53850		haloacid dehalogenase-like hydrolase family protein			41.7361	1.06057
AT1G78080	WIND1	related to AP2 4			41.5256	0.66937
AT1G29280	WRKY65	WRKY DNA-binding protein 65			40.4753	0.58979
AT1G58080	HISN1A	ATP phosphoribosyl transferase 1			40.3912	0.754931
AT2G45290		Transketolase			40.373	0.624484
AT4G19680	IRT2	iron regulated transporter 2			40.1427	4.20522
AT2G45400	BEN1	NAD(P)-binding Rossmann-fold superfamily protein			39.6492	1.09916
AT3G27570		Sucrase/ferredoxin-like family protein			39.5765	0.865068
AT5G17770	CBR1	NADH:cytochrome B5 reductase 1			39.2406	0.324024
AT4G33070		Thiamine pyrophosphate dependent pyruvate decarboxylase family protein			37.9559	0.40047
AT5G54800	GPT1	glucose 6-phosphate/phosphate translocator 1			37.3942	0.49641
AT3G27890	NQR	NADPH:quinone oxidoreductase			37.1012	0.330219
AT3G21770		Peroxidase superfamily protein			37	0.198136
AT5G20090		Uncharacterised protein family (UPF0041)			36.4404	0.400063
AT5G63600	FLS5	flavonol synthase 5			36.103	0.287676
AT4G01610		Cysteine proteinases superfamily protein			35.9274	0.254921
AT2G43590		Chitinase family protein			35.7698	1.04475
AT4G19200		proline-rich family protein			35.3164	0.514526
AT5G22630	ADT5	arogenate dehydratase 5			35.239	0.634092
AT1G53635					35.0352	4.77186
AT4G10270		Wound-responsive family protein			34.7793	0.716057
AT3G06350	MEE32	dehydroquinate dehydratase, putative / shikimate dehydrogenase, putative			34.729	0.679139
AT3G44990	XTR8	xyloglucan endo-transglycosylase-related 8			34.3919	0.269794
AT2G01880	PAP7	purple acid phosphatase 7			34.3646	1.64954
AT5G17820		Peroxidase superfamily protein			34.3472	0.397831
AT3G60330	HA7	H(+)-ATPase 7			34.289	2.08523
AT3G61410					34.011	2.68682
AT1G77280		Protein kinase protein with adenine nucleotide alpha hydrolases-like domain			33.9075	2.00416
AT1G17170	GSTU24	glutathione S-transferase TAU 24			33.3998	0.568971
AT1G14185		Glucose-methanol-choline (GMC) oxidoreductase family protein			33.1919	3.84559
AT2G22250	MEE17	aspartate aminotransferase			32.8359	1.02642
AT4G11600	PHGPX	glutathione peroxidase 6			32.8151	0.190761
AT1G14860	NUDT18	nudix hydrolase homolog 18			32.7298	1.60412
AT1G01800		NAD(P)-binding Rossmann-fold superfamily protein			32.5745	0.588856
AT1G08650	PPCK1	phosphoenolpyruvate carboxylase kinase 1			32.5656	0.813335
AT3G08590	iPGAM2	Phosphoglycerate mutase, 2,3-bisphosphoglycerate-independent			32.0762	0.502408
AT1G80180					31.5209	1.29131
AT1G73120					31.3323	3.14785
AT1G27030					30.9724	0.48854
AT4G30670		Putative membrane lipoprotein			30.8985	0.68648
AT1G32450	NRT1.5	nitrate transporter 1.5			30.8686	0.191652
AT5G47870	RAD52-2B				30.8618	0.928342
AT2G46750		D-arabinono-1,4-lactone oxidase family protein			30.6797	1.39266
AT4G20110	VSR7	VACUOLAR SORTING RECEPTOR 7			30.1266	0.751155
AT4G21980	ATG8A	Ubiquitin-like superfamily protein			30.0349	0.316804
AT4G39980	DHS1	3-deoxy-D-arabino-heptulosonate 7-phosphate synthase 1			29.8455	0.437138
AT4G23430	Tic32-IVa	NAD(P)-binding Rossmann-fold superfamily protein			29.8363	0.578407
AT1G17180	GSTU25	glutathione S-transferase TAU 25			29.6834	0.486826
AT2G20820					29.5598	0.204229
AT2G32240					29.3284	0.31454
AT1G72510		Protein of unknown function (DUF1677)			29.0967	0.503586
AT4G30490		AFG1-like ATPase family protein			28.3395	1.31268
AT1G64590		NAD(P)-binding Rossmann-fold superfamily protein			28.2427	1.04454
AT4G36990	HSFB1	heat shock factor 4			27.9998	0.630649
AT4G36988	CPuORF49	conserved peptide upstream open reading frame 49			27.9998	0.630649
AT3G62580		Late embryogenesis abundant protein (LEA) family protein			27.7808	0.34559
AT5G14200	IMD1	isopropylmalate dehydrogenase 1			26.8553	0.140068
AT2G45300		RNA 3'-terminal phosphate cyclase/enolpyruvate transferase, alpha/beta			26.636	0.463099
AT5G27920		F-box family protein			25.7381	1.0968
AT4G29900	CIF1	autoinhibited Ca(2+)-ATPase 10			25.3839	0.888533
AT1G51070	bHLH115	basic helix-loop-helix (bHLH) DNA-binding superfamily protein			25.373	0.331876
AT5G46230		Protein of unknown function, DUF538			24.6018	0.902838
AT4G16190		Papain family cysteine protease			24.5134	0.42999
AT5G62480	GSTU9	glutathione S-transferase tau 9			24.0894	0.974283
AT5G37740		Calcium-dependent lipid-binding (CaLB domain) family protein			23.7955	0.388169
AT5G65670	IAA9	indole-3-acetic acid inducible 9			23.7803	0.1128
AT1G80830	PMIT1	natural resistance-associated macrophage protein 1			23.6999	0.456439
AT1G15670		Galactose oxidase/kelch repeat superfamily protein			23.2976	1.08961
AT5G41790	CIP1	COP1-interactive protein 1			23.2852	0.695347
AT2G15830					23.1551	1.13603
AT3G29034					23.1157	0.459793
AT4G17900		PLATZ transcription factor family protein			23.0034	0.532955
AT1G67195	MIR414	MIR414 (MICRORNA 414)			22.9681	0.652199
AT4G37070	PLP1	Acyl transferase/acyl hydrolase/lysophospholipase superfamily protein			22.9098	0.542491
AT3G29200	CM1	chorismate mutase 1			22.7994	0.650117
AT1G32380	PRS2	phosphoribosyl pyrophosphate (PRPP) synthase 2			22.6427	1.45176
AT5G50660		Protein of unknown function (DUF 3339)			22.0769	0.397635
AT4G17670		Protein of unknown function (DUF581)			22.0148	0.619768
AT1G14182	SCRL28				21.7791	5.32663
AT5G56080	NAS2	nicotianamine synthase 2			21.7054	0.455475
AT5G45080	PP2-A6	phloem protein 2-A6			21.5876	1.8423
AT3G53280	CYP71B5	cytochrome p450 71b5			21.4607	6.46211
AT5G25460		Protein of unknown function, DUF642			21.3012	0.379877
AT5G19970					21.2417	1.48744
AT4G33666					21.16	2.56085
AT2G41660	MIZ1	Protein of unknown function, DUF617			21.0847	0.824382
AT1G09430	ACLA-3	ATP-citrate lyase A-3			20.8342	0.360573
AT5G24760		GroES-like zinc-binding dehydrogenase family protein			20.7936	0.681142
AT3G32030		Terpenoid cyclases/Protein prenyltransferases superfamily protein			20.6577	1.31706
AT2G31350	GLX2-5	glyoxalase 2-5			20.555	0.757395
AT4G35040	bZIP19	Basic-leucine zipper (bZIP) transcription factor family protein			20.4719	0.5825
AT5G58620		zinc finger (CCCH-type) family protein			20.4415	0.773596
AT4G38620	MYB4	myb domain protein 4			20.3461	0.728335
AT3G46900	COPT2	copper transporter 2			20.19	5.92735
AT3G06890					20.1488	1.57885
AT3G53230		ATPase, AAA-type, CDC48 protein			20.0816	0.862364
AT5G56350		Pyruvate kinase family protein			19.9072	0.324261
AT3G12920	BRG3	SBP (S-ribonuclease binding protein) family protein			19.8494	0.816337
AT3G11750	FOLB1	Dihydroneopterin aldolase			19.8231	3.86778
AT4G26060		Ribosomal protein L18ae family			19.7665	0.574319
AT3G58990	IPMI1	isopropylmalate isomerase 1			19.6901	0.606606
AT4G30120	HMA3	heavy metal atpase 3			18.6364	4.03431
AT4G19370		Protein of unknown function (DUF1218)			17.7734	3.40847
AT4G14630	GLP9	germin-like protein 9			17.6793	1.08138
AT3G58060		Cation efflux family protein			17.5508	5.43864
AT5G42830		HXXXD-type acyl-transferase family protein			17.2947	1.57768
AT2G10560					16.9782	1.00669
AT4G12910	scpl20	serine carboxypeptidase-like 20			16.9106	1.24559
AT2G47485					16.7782	1.23461
AT3G47420	PS3	phosphate starvation-induced gene 3			16.5999	1.15421
AT1G49000					15.4175	2.98713
AT5G48657		defense protein-related			15.3311	1.69245
AT5G13910	LEP	Integrase-type DNA-binding superfamily protein			15.328	1.09709
AT4G17680		SBP (S-ribonuclease binding protein) family protein			15.3263	5.66783
AT2G34390	NLM4	NOD26-like intrinsic protein 2;1			14.7754	1.45682
AT2G18193		P-loop containing nucleoside triphosphate hydrolases superfamily protein			14.7643	1.04588
AT2G32960	PFA-DSP2	Phosphotyrosine protein phosphatases superfamily protein			14.1903	1.03496
AT5G61250	GUS1	glucuronidase 1			14.1294	1.34166
AT1G51830		Leucine-rich repeat protein kinase family protein			13.5262	1.27133
AT1G24320		Six-hairpin glycosidases superfamily protein			13.4724	1.16838
AT5G45105	ZIP8	zinc transporter 8 precursor			13.4655	7.77719
AT5G62420		NAD(P)-linked oxidoreductase superfamily protein			13.4248	2.33547
AT2G29870		Aquaporin-like superfamily protein			13.1221	1.34471
AT2G10589					12.9355	1.26795
AT5G50760		SAUR-like auxin-responsive protein family			12.5864	1.40303
AT1G52130		Mannose-binding lectin superfamily protein			12.466	4.6602
AT3G31425					12.3919	1.23553
AT5G04730		Ankyrin-repeat containing protein			12.0671	3.45254
AT1G25480		Aluminium activated malate transporter family protein			11.9648	1.05148
AT5G21950		alpha/beta-Hydrolases superfamily protein			10.9763	1.70771
AT3G51540					10.4124	1.47988
AT5G01490	CAX4	cation exchanger 4			10.2026	1.36103
AT2G27920	SCPL51	serine carboxypeptidase-like 51			10.1306	1.08075
AT1G05700		Leucine-rich repeat transmembrane protein kinase protein			10.0453	1.45508
AT1G51840		protein kinase-related			9.92775	1.15104
AT2G02310	PP2-B6	phloem protein 2-B6			9.80373	2.24115
AT5G26820	RTS3	iron-regulated protein 3			9.06467	1.34243
AT3G47040		Glycosyl hydrolase family protein			8.86924	1.62275
AT5G54790					8.53301	1.62749
AT5G22890		C2H2 and C2HC zinc fingers superfamily protein			8.45171	1.1538
AT2G30670		NAD(P)-binding Rossmann-fold superfamily protein			7.95003	1.73987
AT4G38950		ATP binding microtubule motor family protein			7.44315	1.16036
AT1G01380	ETC1	Homeodomain-like superfamily protein			7.30651	1.59339
AT5G19560	ROPGEF10	ROP uanine nucleotide exchange factor 10			6.98499	2.41013
AT3G57160					6.97699	1.34399
AT2G20030		RING/U-box superfamily protein			6.90195	2.67986
AT3G45060	NRT2.6	high affinity nitrate transporter 2.6			6.6288	3.03697
AT3G14470		NB-ARC domain-containing disease resistance protein			6.62397	1.2536
AT5G01060		Protein kinase protein with tetratricopeptide repeat domain			6.50518	2.15171
AT4G06536		SPla/RYanodine receptor (SPRY) domain-containing protein			6.49162	1.54747
AT4G13420	HAK5	high affinity K+ transporter 5			6.46888	2.1059
AT2G21020					6.34641	1.08049
AT2G30660		ATP-dependent caseinolytic (Clp) protease/crotonase family protein			6.32691	3.44787
AT4G13345	MEE55	Serinc-domain containing serine and sphingolipid biosynthesis protein			6.20328	2.04742
AT1G14190		Glucose-methanol-choline (GMC) oxidoreductase family protein			6.1334	1.17648
AT3G51200		SAUR-like auxin-responsive protein family			6.08217	15
AT1G70610	TAP1	transporter associated with antigen processing protein 1			6.03388	1.08244
AT5G16570	GLN1;4	glutamine synthetase 1;4			5.69881	1.17544
AT1G61560	MLO6	Seven transmembrane MLO family protein			5.65637	1.06129
AT4G09110		RING/U-box superfamily protein			5.64171	4.10237
AT1G62422					5.53753	1.1435
AT1G05680	UGT74E2	Uridine diphosphate glycosyltransferase 74E2			5.46293	1.44922
AT1G09790	COBL6	COBRA-like protein 6 precursor			5.2426	5.19299
AT4G10510		Subtilase family protein			5.09708	2.98815
AT2G43570	CHI	chitinase, putative			5.08586	1.05817
AT1G16150	WAKL4	wall associated kinase-like 4			5.03327	1.44793
AT2G28990		Leucine-rich repeat protein kinase family protein			4.90851	1.03019
AT5G22555					4.89616	1.18965
AT4G38830	CRK26	cysteine-rich RLK (RECEPTOR-like protein kinase) 26			4.86584	1.76906
AT5G54530		Protein of unknown function, DUF538			4.78714	1.33209
AT5G01900	WRKY62	WRKY DNA-binding protein 62			4.70145	1.61748
AT5G07390	RBOHA	respiratory burst oxidase homolog A			4.67709	1.16192
AT1G32740		SBP (S-ribonuclease binding protein) family protein			4.5567	1.23349
AT3G15510	NARS1	NAC domain containing protein 2			4.47183	1.03482
AT1G54950					4.43089	1.85851
AT2G28710		C2H2-type zinc finger family protein			4.41085	1.6023
AT5G51160		Ankyrin repeat family protein			4.23018	1.04903
AT1G62035	MIR171C	MIR171C; miRNA			4.16209	1.23951
AT5G60285		pre-tRNA			4.14191	1.72812
AT3G10320		Glycosyltransferase family 61 protein			3.90735	1.26686
AT4G06534					3.87413	1.03504
AT5G17165					3.83962	2.25682
AT5G23170		Protein kinase superfamily protein			3.83572	1.43875
AT2G38823					3.75322	1.53009
AT1G01570		Protein of unknown function (DUF604)			3.47091	1.40009
AT5G60100	PRR3	pseudo-response regulator 3			3.00835	1.07915
AT1G78230		Outer arm dynein light chain 1 protein			2.93157	1.27856
AT4G30130		Protein of unknown function (DUF630 and DUF632)			2.86104	1.27218
AT1G16120	WAKL1	wall associated kinase-like 1			2.80775	1.38299
AT1G51870		protein kinase family protein			2.69529	1.25601
AT2G31083	CLE5	CLAVATA3/ESR-RELATED 5			-2.39643	-1.12538
AT4G06746	RAP2.9	related to AP2 9			-2.79175	-1.35093
AT2G29320		NAD(P)-binding Rossmann-fold superfamily protein			-3.22798	-1.32668
AT1G05300	ZIP5	zinc transporter 5 precursor			-3.37574	-1.02042
AT2G34610					-3.49485	-1.30279
AT3G57540		Remorin family protein			-3.49677	-1.05503
AT1G76410	ATL8	RING/U-box superfamily protein			-3.50781	-1.51398
AT2G34500	CYP710A1	cytochrome P450, family 710, subfamily A, polypeptide 1			-3.55634	-1.42112
ATMG01380	RRN5				-3.67831	-1.23573
AT5G59080					-3.74904	-1.33577
AT4G04990		Protein of unknown function (DUF761)			-3.98033	-1.93541
AT2G42250	CYP712A1	cytochrome P450, family 712, subfamily A, polypeptide 1			-4.33784	-2.08462
AT4G08290		nodulin MtN21 /EamA-like transporter family protein			-4.69553	-1.04068
AT5G46845	MIR160C	MIR160/MIR160C (MICRORNA160); miRNA			-4.71126	-1.52816
AT5G66560		Phototropic-responsive NPH3 family protein			-4.73823	-1.98469
AT2G42850	CYP718	cytochrome P450, family 718			-4.79214	-1.0114
AT2G31945					-5.293	-1.3439
AT4G40010	SRK2F	SNF1-related protein kinase 2.7			-5.76382	-1.32932
AT3G11050	FER2	ferritin 2			-5.82188	-2.01058
AT1G74490		Protein kinase superfamily protein			-5.85127	-1.13057
AT1G72900		Toll-Interleukin-Resistance (TIR) domain-containing protein			-6.12123	-1.02314
AT5G24380	YSL2	YELLOW STRIPE like 2			-6.72374	-1.10502
AT4G36060	bHLH11	basic helix-loop-helix (bHLH) DNA-binding superfamily protein			-7.83359	-1.07182
AT3G62930		Thioredoxin superfamily protein			-7.87972	-1.03926
AT4G37700					-8.32855	-2.12733
AT1G68740	PHO1;H1	EXS (ERD1/XPR1/SYG1) family protein			-8.6376	-1.34226
AT5G59520	ZIP2	ZRT/IRT-like protein 2			-9.52713	-2.63157
AT4G36670	PMT6	Major facilitator superfamily protein			-10.2784	-1.19773
AT4G36220	FAH1	ferulic acid 5-hydroxylase 1			-11.7532	-1.24428
AT3G02850	SKOR	STELAR K+ outward rectifier			-12.0576	-1.34001
AT5G01740		Nuclear transport factor 2 (NTF2) family protein			-12.5562	-1.44705
AT1G13080	CYP71B2	cytochrome P450, family 71, subfamily B, polypeptide 2			-13.3169	-1.18253
AT4G01430		nodulin MtN21 /EamA-like transporter family protein			-14.5854	-1.71524
AT5G19600	SULTR3;5	sulfate transporter 3;5			-15.0153	-1.08627
AT2G02120	PDF2.1	Scorpion toxin-like knottin superfamily protein			-15.7027	-1.07422
AT1G52820		2-oxoglutarate (2OG) and Fe(II)-dependent oxygenase superfamily protein			-18.2746	-3.74125
AT5G20160		Ribosomal protein L7Ae/L30e/S12e/Gadd45 family protein			-19.5831	-0.195719
AT3G08030		Protein of unknown function, DUF642			-19.8031	-0.387667
AT4G05390	RFNR1	root FNR 1			-19.8245	-0.567753
AT1G53240	mMDH1	Lactate/malate dehydrogenase family protein			-19.8252	-0.128533
AT4G31500	SUR2	cytochrome P450, family 83, subfamily B, polypeptide 1			-20.0185	-0.214928
AT3G06035		Glycoprotein membrane precursor GPI-anchored			-20.0353	-0.394176
AT5G19890		Peroxidase superfamily protein			-20.0553	-0.257378
AT2G17710					-20.1144	-0.580025
AT3G56070	ROC2	rotamase cyclophilin 2			-20.1151	-0.242186
AT4G12160					-20.1236	-0.374264
AT1G72160		Sec14p-like phosphatidylinositol transfer family protein			-20.2942	-0.263821
AT1G57720		Translation elongation factor EF1B, gamma chain			-20.2996	-0.128662
AT2G32270	ZIP3	zinc transporter 3 precursor			-20.3792	-1.01183
AT2G47160	BOR1	HCO3- transporter family			-20.6867	-0.855927
AT5G35360	CAC2	acetyl Co-enzyme a carboxylase biotin carboxylase subunit			-20.6981	-0.225011
AT3G16470	JR1	Mannose-binding lectin superfamily protein			-20.7137	-0.216116
AT1G30370	DLAH	alpha/beta-Hydrolases superfamily protein			-20.7177	-1.14181
AT1G60140	TPS10	trehalose phosphate synthase			-20.8468	-0.645309
AT1G36060		Integrase-type DNA-binding superfamily protein			-20.8818	-0.820026
AT5G47770	FPS1	farnesyl diphosphate synthase 1			-21.2032	-0.231792
AT2G28780					-21.3679	-0.467796
AT1G29250		Alba DNA/RNA-binding protein			-21.4825	-0.245551
AT2G28840	XBAT31	XB3 ortholog 1 in Arabidopsis thaliana			-21.754	-0.238839
AT5G14800	P5CR	pyrroline-5- carboxylate (P5C) reductase			-21.7916	-0.25991
AT5G12250	TUB6	beta-6 tubulin			-21.8515	-0.188864
AT1G76010		Alba DNA/RNA-binding protein			-22.0544	-0.273484
AT5G23900		Ribosomal protein L13e family protein			-22.2022	-0.218158
AT5G40130					-22.2485	-0.100652
AT4G37520		Peroxidase superfamily protein			-22.2667	-0.378738
AT1G43710	emb1075	Pyridoxal phosphate (PLP)-dependent transferases superfamily protein			-22.3463	-0.254917
AT2G41650					-22.8942	-0.23293
AT2G25980		Mannose-binding lectin superfamily protein			-22.9139	-0.288634
AT3G16390	NSP3	nitrile specifier protein 3			-23.0771	-0.593975
AT5G40510		Sucrase/ferredoxin-like family protein			-23.1378	-0.75961
AT2G19760	PRF1	profilin 1			-23.1741	-0.179011
AT2G02930	GSTF3	glutathione S-transferase F3			-23.3519	-0.610054
AT5G05170	IXR1	Cellulose synthase family protein			-23.3808	-0.152056
AT3G48340	CEP2	Cysteine proteinases superfamily protein			-23.7874	-0.3651
AT4G11150	VHA-E1	vacuolar ATP synthase subunit E1			-24.0536	-0.115716
AT4G39660	AGT2	alanine:glyoxylate aminotransferase 2			-24.2073	-0.608948
AT3G13790	ATCWINV1	Glycosyl hydrolases family 32 protein			-24.2288	-0.358769
AT5G56870	BGAL4	beta-galactosidase 4			-24.3279	-0.814825
AT4G26970	ACO2	aconitase 2			-24.3553	-0.263372
AT1G21100	IGMT1	O-methyltransferase family protein			-24.4805	-1.11867
AT5G52470	SKIP7	fibrillarin 1			-25.0334	-0.211879
AT2G01450	MPK17	MAP kinase 17			-25.3924	-0.493562
AT1G62660		Glycosyl hydrolases family 32 protein			-25.7081	-0.384586
AT3G20370		TRAF-like family protein			-25.7875	-0.229665
AT3G23990	HSP60-3B	heat shock protein 60			-26.2084	-0.22528
AT3G01260		Galactose mutarotase-like superfamily protein			-26.2538	-0.392125
AT4G12480	pEARLI 1	Bifunctional inhibitor/lipid-transfer protein/seed storage 2S albumin superfamily protein			-26.3072	-0.402597
AT5G59880	ADF3	actin depolymerizing factor 3			-26.3154	-0.146668
AT5G43180		Protein of unknown function, DUF599			-26.8907	-0.502478
AT1G74500	TMO7	activation-tagged BRI1(brassinosteroid-insensitive 1)-suppressor 1			-27.2791	-0.487805
AT1G47260	GAMMA CA2	gamma carbonic anhydrase 2			-27.3724	-0.238679
AT5G44340	TUB4	tubulin beta chain 4			-27.735	-0.126487
AT1G73260	KTI1	kunitz trypsin inhibitor 1			-27.7707	-0.5987
AT3G58700		Ribosomal L5P family protein			-28.1733	-0.395833
AT4G11290		Peroxidase superfamily protein			-28.1986	-0.628568
AT3G19450	CAD4	GroES-like zinc-binding alcohol dehydrogenase family protein			-29.0503	-0.28805
AT2G39310	JAL22	jacalin-related lectin 22			-29.2285	-0.389756
AT5G44380		FAD-binding Berberine family protein			-29.3476	-0.256144
AT1G03870	FLA9	FASCICLIN-like arabinoogalactan 9			-30.1123	-0.514923
AT2G25450		2-oxoglutarate (2OG) and Fe(II)-dependent oxygenase superfamily protein			-31.3532	-0.201666
AT5G01870		Bifunctional inhibitor/lipid-transfer protein/seed storage 2S albumin superfamily protein			-31.5116	-0.498931
AT3G09220	LAC7	laccase 7			-31.7533	-1.93809
AT5G46430		Ribosomal protein L32e			-31.9727	-0.150122
AT1G48630	RACK1B_AT	receptor for activated C kinase 1B			-32.0211	-0.251575
AT1G49570		Peroxidase superfamily protein			-32.3102	-0.351888
AT3G12500	PR3	basic chitinase			-32.4998	-0.939668
AT1G05260	RCI3A	Peroxidase superfamily protein			-33.6193	-0.277106
AT5G53460	GLT1	NADH-dependent glutamate synthase 1			-33.7046	-0.221736
AT2G01530	ZCE2	MLP-like protein 329			-34.2074	-0.596195
AT1G52050		Mannose-binding lectin superfamily protein			-34.3621	-0.514111
AT3G52580		Ribosomal protein S11 family protein			-34.3907	-0.357314
AT3G23810	SAHH2	S-adenosyl-l-homocysteine (SAH) hydrolase 2			-35.7488	-0.228181
AT2G46330	ATAGP16	arabinogalactan protein 16			-35.8747	-0.381665
AT2G37270	RPS5B	ribosomal protein 5B			-35.9365	-0.244334
AT1G65930	cICDH	cytosolic NADP+-dependent isocitrate dehydrogenase			-36.403	-0.0881742
AT1G49860	GSTF14	glutathione S-transferase (class phi) 14			-36.606	-0.414299
AT1G17880	BTF3	basic transcription factor 3			-36.8687	-0.266325
AT1G44800		nodulin MtN21 /EamA-like transporter family protein			-37.3422	-0.303652
AT3G45030		Ribosomal protein S10p/S20e family protein			-37.91	-0.352713
AT1G20450	LTI45	Dehydrin family protein			-37.9146	-0.220891
AT5G63660	PDF2.5	Scorpion toxin-like knottin superfamily protein			-38.0591	-0.650712
AT4G37870	PEPCK	phosphoenolpyruvate carboxykinase 1			-38.4336	-0.282346
AT1G74060		Ribosomal protein L6 family protein			-38.5858	-0.202008
AT1G21120	IGMT2	O-methyltransferase family protein			-38.8317	-1.39612
AT1G73230		Nascent polypeptide-associated complex NAC			-38.9996	-0.281386
AT3G58610		ketol-acid reductoisomerase			-39.5504	-0.274797
AT5G64140	RPS28	ribosomal protein S28			-40.0953	-0.191641
AT3G14600		Ribosomal protein L18ae/LX family protein			-40.1313	-0.232093
AT4G36130		Ribosomal protein L2 family			-40.5961	-0.261474
AT1G06640		2-oxoglutarate (2OG) and Fe(II)-dependent oxygenase superfamily protein			-40.6746	-0.273348
AT5G54370		Late embryogenesis abundant (LEA) protein-related			-40.7294	-0.283995
AT5G22440		Ribosomal protein L1p/L10e family			-41.713	-0.214886
AT1G27400		Ribosomal protein L22p/L17e family protein			-41.782	-0.2699
AT2G01520	ZCE1	MLP-like protein 328			-42.2425	-0.335129
AT5G11740	ATAGP15	arabinogalactan protein 15			-42.2759	-0.175678
AT3G15950	NAI2	DNA topoisomerase-related			-42.341	-0.22797
AT4G15393	CYP702A5	cytochrome P450, family 702, subfamily A, polypeptide 5			-42.7086	-0.648601
AT3G50970	XERO2	dehydrin family protein			-44.0308	-0.410259
AT4G00100	RPS13A	ribosomal protein S13A			-46.708	-0.226523
AT5G58420		Ribosomal protein S4 (RPS4A) family protein			-47.001	-0.23074
AT3G16450	JAL33	Mannose-binding lectin superfamily protein			-47.2209	-0.362209
AT4G37410	CYP81F4	cytochrome P450, family 81, subfamily F, polypeptide 4			-47.6215	-0.342917
AT1G21110	IGMT3	O-methyltransferase family protein			-48.2145	-1.37105
AT2G17360		Ribosomal protein S4 (RPS4A) family protein			-48.2896	-0.28535
AT3G01420	PADOX-1	Peroxidase superfamily protein			-49.2876	-0.28247
AT1G07770	RPS15A	ribosomal protein S15A			-49.5468	-0.152519
AT5G47930		Zinc-binding ribosomal protein family protein			-50.0148	-0.181688
AT5G13930	TT4	Chalcone and stilbene synthase family protein			-51.1879	-0.421958
AT3G12120	FAD2	fatty acid desaturase 2			-52.2009	-0.210157
AT3G48990		AMP-dependent synthetase and ligase family protein			-52.8265	-0.444895
AT4G34670		Ribosomal protein S3Ae			-53.6241	-0.165771
AT5G35530		Ribosomal protein S3 family protein			-54.7334	-0.266131
AT1G77330		2-oxoglutarate (2OG) and Fe(II)-dependent oxygenase superfamily protein			-55.1016	-0.434458
AT4G35090	CAT2	catalase 2			-55.8307	-0.6593
AT3G16430	JAL31	jacalin-related lectin 31			-55.8523	-0.369796
AT4G11010	NDPK3	nucleoside diphosphate kinase 3			-55.9879	-0.185397
AT5G19770	TUA3	tubulin alpha-3			-56.664	-0.259381
AT3G22230		Ribosomal L27e protein family			-56.6777	-0.309009
AT5G62300		Ribosomal protein S10p/S20e family protein			-56.7526	-0.220508
AT4G02520	GSTF2	glutathione S-transferase PHI 2			-57.1147	-0.654407
AT5G63160	BT1	BTB and TAZ domain protein 1			-58.0402	-0.995408
AT5G19780	TUA5	tubulin alpha-5			-58.3501	-0.264986
AT2G19730		Ribosomal L28e protein family			-58.4113	-0.19985
AT1G75750	GASA1	GAST1 protein homolog 1			-59.9003	-0.401156
AT5G15200		Ribosomal protein S4			-60.2082	-0.21712
AT4G29905					-60.8721	-1.26661
AT3G11940	RPS5A	ribosomal protein 5A			-62.2791	-0.251832
AT5G09810	ACT7	actin 7			-62.4224	-0.254901
AT2G37130		Peroxidase superfamily protein			-62.4991	-0.985264
AT3G07110		Ribosomal protein L13 family protein			-63.0562	-0.387235
AT3G16410	NSP4	nitrile specifier protein 4			-63.3985	-0.587097
AT3G16460	JAL34	Mannose-binding lectin superfamily protein			-63.917	-0.184119
AT4G09800	RPS18C	S18 ribosomal protein			-65.0922	-0.240934
AT3G60750		Transketolase			-65.7744	-0.457947
AT5G15960	KIN1	stress-responsive protein (KIN1) / stress-induced protein (KIN1)			-65.8895	-0.80716
AT5G39740	RPL5B	ribosomal protein L5 B			-66.0771	-0.155459
AT4G09000	GRF1	general regulatory factor 1			-66.4949	-0.297642
AT2G32060		Ribosomal protein L7Ae/L30e/S12e/Gadd45 family protein			-66.6116	-0.299753
AT5G07090		Ribosomal protein S4 (RPS4A) family protein			-68.3205	-0.260352
AT2G31610		Ribosomal protein S3 family protein			-68.8879	-0.266336
AT3G56340		Ribosomal protein S26e family protein			-69.1012	-0.413815
AT3G53870		Ribosomal protein S3 family protein			-69.5535	-0.262239
AT1G01620	TMP-B	plasma membrane intrinsic protein 1C			-69.9657	-0.400193
AT5G64100		Peroxidase superfamily protein			-70.2597	-0.677671
AT1G57860		Translation protein SH3-like family protein			-71.0503	-0.289855
AT3G62040		Haloacid dehalogenase-like hydrolase (HAD) superfamily protein			-71.0622	-0.514159
AT2G44790	UCC2	uclacyanin 2			-72.774	-0.432729
AT3G44010		Ribosomal protein S14p/S29e family protein			-72.9937	-0.219323
AT4G08770	Prx37	Peroxidase superfamily protein			-74.1774	-0.688151
AT1G57660		Translation protein SH3-like family protein			-74.1918	-0.284221
AT3G11510		Ribosomal protein S11 family protein			-74.2746	-0.27411
AT4G11650	OSM34	osmotin 34			-76.3393	-0.580938
AT1G15380	GLYI4	Lactoylglutathione lyase / glyoxalase I family protein			-78.2362	-0.860358
AT2G36160		Ribosomal protein S11 family protein			-80.1061	-0.368972
AT1G02780	emb2386	Ribosomal protein L19e family protein			-80.7353	-0.167154
AT3G60770		Ribosomal protein S13/S15			-81.3612	-0.312711
AT4G15390		HXXXD-type acyl-transferase family protein			-82.2675	-0.415925
AT1G72370	RPSAA	40s ribosomal protein SA			-82.7391	-0.23799
AT1G19570	DHAR5	dehydroascorbate reductase			-82.8729	-0.221255
AT1G20440	RD17	cold-regulated 47			-85.3405	-0.224454
AT2G22122					-86.7688	-1.29431
AT1G77940		Ribosomal protein L7Ae/L30e/S12e/Gadd45 family protein			-92.4869	-0.207454
AT1G14320	SAC52	Ribosomal protein L16p/L10e family protein			-93.5293	-0.15128
AT4G16260		Glycosyl hydrolase superfamily protein			-93.5567	-0.617652
AT4G39200		Ribosomal protein S25 family protein			-94.0448	-0.244619
AT1G30510	RFNR2	root FNR 2			-94.5629	-0.489694
AT2G16600	ROC3	rotamase CYP 3			-94.8221	-0.14209
AT1G33120		Ribosomal protein L6 family			-96.814	-0.245082
AT4G34870	ROC5	rotamase cyclophilin 5			-97.7049	-0.158726
AT4G30170		Peroxidase family protein			-98.2576	-0.750025
AT3G53980		Bifunctional inhibitor/lipid-transfer protein/seed storage 2S albumin superfamily protein			-99.1827	-0.506758
AT1G78040		Pollen Ole e 1 allergen and extensin family protein			-101.894	-0.241093
AT1G33140	PGY2	Ribosomal protein L6 family			-103.805	-0.233638
AT4G21960	PRXR1	Peroxidase superfamily protein			-103.815	-0.139349
AT3G56240	CCH	copper chaperone			-104.657	-0.792809
AT3G04720	PR4	pathogenesis-related 4			-105.538	-0.705397
AT2G34480		Ribosomal protein L18ae/LX family protein			-106.152	-0.344495
AT3G16400	NSP1	nitrile specifier protein 1			-107.519	-0.639134
AT5G15970	KIN2	stress-responsive protein (KIN2) / stress-induced protein (KIN2) / cold-responsive protein (COR6.6) / cold-regulated protein (COR6.6)			-109.075	-0.843184
AT3G53420	PIP2A	plasma membrane intrinsic protein 2A			-114.918	-0.296171
AT2G05220		Ribosomal S17 family protein			-117.454	-0.40007
AT5G04800		Ribosomal S17 family protein			-122.313	-0.470149
AT3G09200		Ribosomal protein L10 family protein			-122.587	-0.287569
AT1G70600		Ribosomal protein L18e/L15 superfamily protein			-128.269	-0.28692
AT2G04390		Ribosomal S17 family protein			-128.314	-0.408026
AT1G77760	NR1	nitrate reductase 1			-133.49	-0.778288
AT2G38380		Peroxidase superfamily protein			-133.53	-0.704422
AT1G43170	RPL3A	ribosomal protein 1			-148.177	-0.319689
AT3G32980		Peroxidase superfamily protein			-176.467	-0.292799
AT3G16420	PBP1	PYK10-binding protein 1			-190.645	-0.366931
AT3G24830		Ribosomal protein L13 family protein			-244.591	-0.452745
AT4G33720		CAP (Cysteine-rich secretory proteins, Antigen 5, and Pathogenesis-related 1 protein) superfamily protein			-306.545	-1.44951
AT3G09260	PYK10	Glycosyl hydrolase superfamily protein			-569.979	-0.295003

## Sheet: Full-Network
ID	Symbol	Description	L-Delta	L-log2ratio	R-Delta	R-log2ratio
AT1G01100		60S acidic ribosomal protein family	-42.1177	-0.172544	-104.679	-0.404838
AT1G01520	ASG4	Homeodomain-like superfamily protein	13.1544	2.85688
AT1G01620	TMP-B	plasma membrane intrinsic protein 1C			-69.9657	-0.400193
AT1G01800		NAD(P)-binding Rossmann-fold superfamily protein			32.5745	0.588856
AT1G02500	SAM1	S-adenosylmethionine synthetase 1			711.261	1.91758
AT1G02780	emb2386	Ribosomal protein L19e family protein			-80.7353	-0.167154
AT1G03130	PSAD-2	photosystem I subunit D-2	-401.545	-1.03112
AT1G03600	PSB27	photosystem II family protein	-67.6956	-0.317522
AT1G03870	FLA9	FASCICLIN-like arabinoogalactan 9			-30.1123	-0.514923
AT1G04270	RPS15	cytosolic ribosomal protein S15	-28.5665	-0.0968699
AT1G05190	emb2394	Ribosomal protein L6 family	-57.0199	-0.141647
AT1G05260	RCI3A	Peroxidase superfamily protein			-33.6193	-0.277106
AT1G05680	UGT74E2	Uridine diphosphate glycosyltransferase 74E2			5.46293	1.44922
AT1G05700		Leucine-rich repeat transmembrane protein kinase protein			10.0453	1.45508
AT1G06550		ATP-dependent caseinolytic (Clp) protease/crotonase family protein			43.3804	0.637133
AT1G06640		2-oxoglutarate (2OG) and Fe(II)-dependent oxygenase superfamily protein			-40.6746	-0.273348
AT1G07610	MT1C	metallothionein 1C			545.804	0.984197
AT1G07770	RPS15A	ribosomal protein S15A			-49.5468	-0.152519
AT1G07890	MEE6	ascorbate peroxidase 1	-271.796	-1.95551	-122.019	-0.549852
AT1G08360		Ribosomal protein L1p/L10e family	-25.8432	-0.129874	-85.3088	-0.25644
AT1G08380	PSAO	photosystem I subunit O	-390.993	-0.308652
AT1G08830	CSD1	copper/zinc superoxide dismutase 1	95.4125	0.383511	173.534	0.464906
AT1G09240	NAS3	nicotianamine synthase 3	-12.1877	-2.19307
AT1G09310		Protein of unknown function, DUF538	51.0668	0.0859798
AT1G09430	ACLA-3	ATP-citrate lyase A-3			20.8342	0.360573
AT1G09560	GLP5	germin-like protein 5			1465.77	2.91185
AT1G09690		Translation protein SH3-like family protein	-33.2143	-0.108994
AT1G09750		Eukaryotic aspartyl protease family protein	-73.5348	-1.13127
AT1G09780	iPGAM1	Phosphoglycerate mutase, 2,3-bisphosphoglycerate-independent			88.8252	0.409909
AT1G09790	COBL6	COBRA-like protein 6 precursor			5.2426	5.19299
AT1G11430		plastid developmental protein DAG, putative	-22.6853	-0.222114
AT1G12090	ELP	extensin-like protein	-62.6647	-0.17621	-20.6352	-0.17105
AT1G12520	CCS	copper chaperone for SOD1	33.7117	0.591544
AT1G13080	CYP71B2	cytochrome P450, family 71, subfamily B, polypeptide 2			-13.3169	-1.18253
AT1G13440	GAPC2	glyceraldehyde-3-phosphate dehydrogenase C2	177.952	0.269345
AT1G13650			-8.85114	-1.69682
AT1G13930			-85.0853	-0.352626
AT1G14320	SAC52	Ribosomal protein L16p/L10e family protein			-93.5293	-0.15128
AT1G14870	PCR2	PLANT CADMIUM RESISTANCE 2			69.1436	0.544531
AT1G15380	GLYI4	Lactoylglutathione lyase / glyoxalase I family protein			-78.2362	-0.860358
AT1G15670		Galactose oxidase/kelch repeat superfamily protein			23.2976	1.08961
AT1G15820	LHCB6	light harvesting complex photosystem II subunit 6	-587.065	-0.496294
AT1G15930		Ribosomal protein L7Ae/L30e/S12e/Gadd45 family protein	-22.6152	-0.179155	-63.4072	-0.354388
AT1G16150	WAKL4	wall associated kinase-like 4			5.03327	1.44793
AT1G16410	SPS1	cytochrome p450 79f1	35.7398	0.385381
AT1G16720	HCF173	high chlorophyll fluorescence phenotype 173	23.3353	0.410943
AT1G17170	GSTU24	glutathione S-transferase TAU 24			33.3998	0.568971
AT1G17180	GSTU25	glutathione S-transferase TAU 25			29.6834	0.486826
AT1G17880	BTF3	basic transcription factor 3			-36.8687	-0.266325
AT1G18080	RACK1A_AT	Transducin/WD40 repeat-like superfamily protein	-34.959	-0.202561	-67.7562	-0.396868
AT1G18540		Ribosomal protein L6 family protein	-35.5782	-0.166101
AT1G18910		zinc ion binding;zinc ion binding			50.3426	1.7345
AT1G19570	DHAR5	dehydroascorbate reductase			-82.8729	-0.221255
AT1G19740		ATP-dependent protease La (LON) domain protein	-27.7839	-0.613209
AT1G20440	RD17	cold-regulated 47			-85.3405	-0.224454
AT1G20450	LTI45	Dehydrin family protein			-37.9146	-0.220891
AT1G20630	CAT1	catalase 1	-16.676	-1.32429	-4.69545	-1.03758
AT1G21100	IGMT1	O-methyltransferase family protein			-24.4805	-1.11867
AT1G21110	IGMT3	O-methyltransferase family protein			-48.2145	-1.37105
AT1G21120	IGMT2	O-methyltransferase family protein			-38.8317	-1.39612
AT1G21140		Vacuolar iron transporter (VIT) family protein	-4.92414	-4.22943	-13.717	-2.13104
AT1G22410		Class-II DAHP synthetase family protein			130.32	0.632637
AT1G22630			-21.4132	-0.345715
AT1G22780	RPS18A	Ribosomal protein S13/S18 family	-25.0364	-0.158638	-69.0349	-0.267028
AT1G22930		T-complex protein 11			74.2264	1.06965
AT1G23020	FRO3	ferric reduction oxidase 3	124.845	2.54738	87.6888	2.91413
AT1G24320		Six-hairpin glycosidases superfamily protein			13.4724	1.16838
AT1G27030					30.9724	0.48854
AT1G27400		Ribosomal protein L22p/L17e family protein			-41.782	-0.2699
AT1G28680		HXXXD-type acyl-transferase family protein			42.4407	0.898135
AT1G29070		Ribosomal protein L34	-49.4143	-0.229365
AT1G29250		Alba DNA/RNA-binding protein			-21.4825	-0.245551
AT1G29280	WRKY65	WRKY DNA-binding protein 65			40.4753	0.58979
AT1G29395	COR414-TM1	COLD REGULATED 314 INNER MEMBRANE 1	-28.8525	-0.864347
AT1G30370	DLAH	alpha/beta-Hydrolases superfamily protein			-20.7177	-1.14181
AT1G30380	PSAK	photosystem I subunit K	-286.084	-0.329458
AT1G30510	RFNR2	root FNR 2			-94.5629	-0.489694
AT1G31330	PSAF	photosystem I subunit F	-1379.07	-1.2389
AT1G31580	ECS1	ECS1	129.575	0.326103
AT1G32450	NRT1.5	nitrate transporter 1.5			30.8686	0.191652
AT1G32900	GBSS1	UDP-Glycosyltransferase superfamily protein	48.3762	1.00961
AT1G32990	PRPL11	plastid ribosomal protein l11	-41.6058	-0.1976
AT1G33140	PGY2	Ribosomal protein L6 family			-103.805	-0.233638
AT1G35580	CINV1	cytosolic invertase 1			48.9394	0.407403
AT1G35680	RPL21C	Ribosomal protein L21	-91.8403	-0.297881
AT1G36060		Integrase-type DNA-binding superfamily protein			-20.8818	-0.820026
AT1G37130	NR2	nitrate reductase 2	60.8041	0.227296	-46.7219	-0.435485
AT1G43170	RPL3A	ribosomal protein 1			-148.177	-0.319689
AT1G43710	emb1075	Pyridoxal phosphate (PLP)-dependent transferases superfamily protein			-22.3463	-0.254917
AT1G44800		nodulin MtN21 /EamA-like transporter family protein			-37.3422	-0.303652
AT1G45145	TRX5	thioredoxin H-type 5			156.448	0.934734
AT1G47260	GAMMA CA2	gamma carbonic anhydrase 2			-27.3724	-0.238679
AT1G47400	IRP1	iron-responsive protein 1	397.472	6.44127	63.2851	4.10957
AT1G48300	DGAT3	diacylglycerol O-acyltransferase	260.164	1.64595	143.56	1.17548
AT1G48350	EMB3105	Ribosomal L18p/L5e family protein	-86.5016	-0.299509
AT1G48630	RACK1B_AT	receptor for activated C kinase 1B			-32.0211	-0.251575
AT1G48850	EMB1144	chorismate synthase, putative / 5-enolpyruvylshikimate-3-phosphate phospholyase, putative			45.2708	0.598748
AT1G48920	PARL1	nucleolin like 1	-27.5019	-0.145528
AT1G49010		Duplicated homeodomain-like superfamily protein	-24.01	-1.66825
AT1G49570		Peroxidase superfamily protein			-32.3102	-0.351888
AT1G49820	MTK1	S-methyl-5-thioribose kinase			71.5507	1.45186
AT1G49860	GSTF14	glutathione S-transferase (class phi) 14			-36.606	-0.414299
AT1G51070	bHLH115	basic helix-loop-helix (bHLH) DNA-binding superfamily protein			25.373	0.331876
AT1G51400		Photosystem II 5 kD protein	-237.393	-0.729513
AT1G51680	AT4CL1	4-coumarate:CoA ligase 1			176.038	1.69011
AT1G51830		Leucine-rich repeat protein kinase family protein			13.5262	1.27133
AT1G51840		protein kinase-related			9.92775	1.15104
AT1G52050		Mannose-binding lectin superfamily protein			-34.3621	-0.514111
AT1G52220			-64.4003	-0.261241
AT1G52760	LysoPL2	lysophospholipase 2			78.2295	0.638327
AT1G52820		2-oxoglutarate (2OG) and Fe(II)-dependent oxygenase superfamily protein			-18.2746	-3.74125
AT1G53240	mMDH1	Lactate/malate dehydrogenase family protein			-19.8252	-0.128533
AT1G53310	PPC1	phosphoenolpyruvate carboxylase 1			204.187	1.2206
AT1G53910	RAP2.12	related to AP2 12	-40.3927	-1.07539	-34.6647	-0.478064
AT1G54500		Rubredoxin-like superfamily protein	-62.5528	-0.736348
AT1G55330	ATAGP21	arabinogalactan protein 21	43.9582	0.286821
AT1G55360		Protein of Unknown Function (DUF239)	91.4378	1.04958
AT1G55490	LEN1	chaperonin 60 beta	-98.9221	-0.292183
AT1G55670	PSAG	photosystem I subunit G	-364.435	-0.360419
AT1G56160	MYB72	myb domain protein 72			78.2362	9.52397
AT1G56190		Phosphoglycerate kinase family protein	26.3278	0.307104
AT1G56280	DI19	drought-induced 19	65.0834	0.288419
AT1G56430	NAS4	nicotianamine synthase 4	92.5884	2.69933	43.0768	2.39411
AT1G56580	SVB	Protein of unknown function, DUF538	26.4848	0.207334
AT1G57660		Translation protein SH3-like family protein			-74.1918	-0.284221
AT1G58080	HISN1A	ATP phosphoribosyl transferase 1			40.3912	0.754931
AT1G58290	HEMA1	Glutamyl-tRNA reductase family protein	-234.507	-3.11074	-29.803	-1.29429
AT1G60140	TPS10	trehalose phosphate synthase			-20.8468	-0.645309
AT1G60950	FED A	2Fe-2S ferredoxin-like superfamily protein	-1170.38	-1.65682
AT1G61520	LHCA3	photosystem I light harvesting complex gene 3	-530.678	-0.468621
AT1G61560	MLO6	Seven transmembrane MLO family protein			5.65637	1.06129
AT1G62180	PRH43	5'adenylylphosphosulfate reductase 2	-56.075	-0.451109
AT1G62420		Protein of unknown function (DUF506)	16.5643	5.52678
AT1G62660		Glycosyl hydrolases family 32 protein			-25.7081	-0.384586
AT1G64230	UBC28	ubiquitin-conjugating enzyme 28	20.9777	0.174972
AT1G64510		Translation elongation factor EF1B/ribosomal protein S6 family protein	-64.7506	-0.263992
AT1G64590		NAD(P)-binding Rossmann-fold superfamily protein			28.2427	1.04454
AT1G64860	SIGB	sigma factor A	-46.7843	-1.38039
AT1G64980		Nucleotide-diphospho-sugar transferases superfamily protein	162.14	2.42402
AT1G65840	PAO4	polyamine oxidase 4			65.744	0.794088
AT1G65930	cICDH	cytosolic NADP+-dependent isocitrate dehydrogenase			-36.403	-0.0881742
AT1G68520		B-box type zinc finger protein with CCT domain	-31.7065	-0.245236
AT1G68590		Ribosomal protein PSRP-3/Ycf65	-80.6995	-0.260197
AT1G68650		Uncharacterized protein family (UPF0016)	-10.5623	-3.59959	-13.151	-1.53765
AT1G69490	NAP	NAC-like, activated by AP3/PI	-9.12258	-1.57408
AT1G70610	TAP1	transporter associated with antigen processing protein 1			6.03388	1.08244
AT1G72160		Sec14p-like phosphatidylinositol transfer family protein			-20.2942	-0.263821
AT1G72370	RPSAA	40s ribosomal protein SA			-82.7391	-0.23799
AT1G72430		SAUR-like auxin-responsive protein family	43.7812	0.615596	19.9012	0.503474
AT1G72510		Protein of unknown function (DUF1677)			29.0967	0.503586
AT1G72900		Toll-Interleukin-Resistance (TIR) domain-containing protein			-6.12123	-1.02314
AT1G73040		Mannose-binding lectin superfamily protein	3.44688	1.22659
AT1G73120					31.3323	3.14785
AT1G73230		Nascent polypeptide-associated complex NAC			-38.9996	-0.281386
AT1G73260	KTI1	kunitz trypsin inhibitor 1			-27.7707	-0.5987
AT1G73330	DR4	drought-repressed 4			107.305	0.232001
AT1G73600		S-adenosyl-L-methionine-dependent methyltransferases superfamily protein	92.6665	0.656433	-37.2166	-0.723058
AT1G74060		Ribosomal protein L6 family protein			-38.5858	-0.202008
AT1G74470	CHLP	Pyridine nucleotide-disulphide oxidoreductase family protein	-236.505	-0.520187
AT1G74490		Protein kinase superfamily protein			-5.85127	-1.13057
AT1G74500	TMO7	activation-tagged BRI1(brassinosteroid-insensitive 1)-suppressor 1			-27.2791	-0.487805
AT1G74730		Protein of unknown function (DUF1118)	-37.0725	-0.344155
AT1G74770		zinc ion binding			139.864	2.67677
AT1G74970	TWN3	ribosomal protein S9	-44.4382	-0.30355
AT1G75350	emb2184	Ribosomal protein L31	-48.2947	-0.144522
AT1G75750	GASA1	GAST1 protein homolog 1			-59.9003	-0.401156
AT1G76010		Alba DNA/RNA-binding protein			-22.0544	-0.273484
AT1G76800		Vacuolar iron transporter (VIT) family protein	-9.96789	-2.32999	-5.8105	-2.50927
AT1G77120	ATADH1	alcohol dehydrogenase 1			201.433	0.560417
AT1G77280		Protein kinase protein with adenine nucleotide alpha hydrolases-like domain			33.9075	2.00416
AT1G77330		2-oxoglutarate (2OG) and Fe(II)-dependent oxygenase superfamily protein			-55.1016	-0.434458
AT1G77760	NR1	nitrate reductase 1			-133.49	-0.778288
AT1G77940		Ribosomal protein L7Ae/L30e/S12e/Gadd45 family protein			-92.4869	-0.207454
AT1G78020		Protein of unknown function (DUF581)	25.1122	0.310181
AT1G78040		Pollen Ole e 1 allergen and extensin family protein			-101.894	-0.241093
AT1G78080	WIND1	related to AP2 4			41.5256	0.66937
AT1G80180					31.5209	1.29131
AT1G80360		Pyridoxal phosphate (PLP)-dependent transferases superfamily protein			65.1953	0.911818
AT1G80830	PMIT1	natural resistance-associated macrophage protein 1			23.6999	0.456439
AT2G01250		Ribosomal protein L30/L7 family protein	-48.8486	-0.152563
AT2G01450	MPK17	MAP kinase 17			-25.3924	-0.493562
AT2G01520	ZCE1	MLP-like protein 328			-42.2425	-0.335129
AT2G01530	ZCE2	MLP-like protein 329			-34.2074	-0.596195
AT2G01670	NUDT17	nudix hydrolase homolog 17			70.1993	0.912211
AT2G01880	PAP7	purple acid phosphatase 7			34.3646	1.64954
AT2G02930	GSTF3	glutathione S-transferase F3			-23.3519	-0.610054
AT2G04030	HSP90.5	Chaperone protein htpG family protein	-24.7496	-0.155347
AT2G05710	ACO3	aconitase 3	-80.9905	-1.46794	-60.5041	-0.51165
AT2G05830		NagB/RpiA/CoA transferase-like superfamily protein			55.2649	1.23056
AT2G06520	PSBX	photosystem II subunit X	-346.961	-0.333703
AT2G10940		Bifunctional inhibitor/lipid-transfer protein/seed storage 2S albumin superfamily protein	-148.085	-0.334994
AT2G13360	SGAT	alanine:glyoxylate aminotransferase	-167.332	-0.474531
AT2G15620	NIR1	nitrite reductase 1	-43.3213	-0.399396	-128.221	-0.667106
AT2G15960			-45.6586	-0.361438
AT2G16060	NSHB1	hemoglobin 1	20.9958	0.978681	80.4867	0.40454
AT2G16600	ROC3	rotamase CYP 3			-94.8221	-0.14209
AT2G17360		Ribosomal protein S4 (RPS4A) family protein			-48.2896	-0.28535
AT2G17710					-20.1144	-0.580025
AT2G19730		Ribosomal L28e protein family			-58.4113	-0.19985
AT2G19760	PRF1	profilin 1			-23.1741	-0.179011
AT2G20030		RING/U-box superfamily protein			6.90195	2.67986
AT2G20450		Ribosomal protein L14	-20.9238	-0.172283
AT2G20670		Protein of unknown function (DUF506)	-23.415	-0.627498
AT2G20820					29.5598	0.204229
AT2G20890	THF1	photosystem II reaction center PSB29 protein	-41.4857	-0.164457
AT2G20920		Protein of unknown function (DUF3353)	27.942	0.714491
AT2G21020					6.34641	1.08049
AT2G21650	RSM1	Homeodomain-like superfamily protein	-35.928	-2.25244	-3.28236	-1.19504
AT2G22250	MEE17	aspartate aminotransferase			32.8359	1.02642
AT2G24020		Uncharacterised BCR, YbaB family COG0718	-39.08	-0.423031
AT2G24090		Ribosomal protein L35	-25.1479	-0.112124
AT2G25450		2-oxoglutarate (2OG) and Fe(II)-dependent oxygenase superfamily protein			-31.3532	-0.201666
AT2G25980		Mannose-binding lectin superfamily protein			-22.9139	-0.288634
AT2G26080	GLDP2	glycine decarboxylase P-protein 2	36.4368	0.295689
AT2G26500		cytochrome b6f complex subunit (petM), putative	-626.34	-1.5992
AT2G27530	PGY1	Ribosomal protein L1p/L10e family	-33.1357	-0.140306	-102.644	-0.293538
AT2G27710		60S acidic ribosomal protein family	-55.2813	-0.177417
AT2G27720		60S acidic ribosomal protein family	-60.2553	-0.194862
AT2G28000	SLP	chaperonin-60alpha	-83.0639	-0.300824
AT2G28120		Major facilitator superfamily protein	-3.52234	-1.50122
AT2G28160	FIT	FER-like regulator of iron uptake			101.761	2.05164
AT2G28190	CZSOD2	copper/zinc superoxide dismutase 2	162.119	0.365712
AT2G28780					-21.3679	-0.467796
AT2G28800	ALB3	63 kDa inner membrane family protein	-32.1839	-0.2481
AT2G28840	XBAT31	XB3 ortholog 1 in Arabidopsis thaliana			-21.754	-0.238839
AT2G28990		Leucine-rich repeat protein kinase family protein			4.90851	1.03019
AT2G29320		NAD(P)-binding Rossmann-fold superfamily protein			-3.22798	-1.32668
AT2G29995					45.3433	1.71819
AT2G30490	REF3	cinnamate-4-hydroxylase			211.104	0.58573
AT2G30570	PSBW	photosystem II reaction center W	-406.959	-0.47631
AT2G30600		BTB/POZ domain-containing protein	-26.6855	-0.860014
AT2G30660		ATP-dependent caseinolytic (Clp) protease/crotonase family protein			6.32691	3.44787
AT2G30670		NAD(P)-binding Rossmann-fold superfamily protein			7.95003	1.73987
AT2G30760			32.8219	5.84254	7.89657	4.46483
AT2G30770	CYP71A13	cytochrome P450, family 71, subfamily A, polypeptide 13	20.118	2.21144
AT2G31350	GLX2-5	glyoxalase 2-5			20.555	0.757395
AT2G31610		Ribosomal protein S3 family protein			-68.8879	-0.266336
AT2G31945					-5.293	-1.3439
AT2G32060		Ribosomal protein L7Ae/L30e/S12e/Gadd45 family protein			-66.6116	-0.299753
AT2G32240					29.3284	0.31454
AT2G32270	ZIP3	zinc transporter 3 precursor			-20.3792	-1.01183
AT2G32720	CB5-B	cytochrome B5 isoform B			102.146	0.944241
AT2G33430	DAL1	differentiation and greening-like 1	-27.8837	-0.353071
AT2G33800	EMB3113	Ribosomal protein S5 family protein	-88.6368	-0.229437
AT2G34390	NLM4	NOD26-like intrinsic protein 2;1			14.7754	1.45682
AT2G34480		Ribosomal protein L18ae/LX family protein			-106.152	-0.344495
AT2G34500	CYP710A1	cytochrome P450, family 710, subfamily A, polypeptide 1			-3.55634	-1.42112
AT2G34610					-3.49485	-1.30279
AT2G36160		Ribosomal protein S11 family protein			-80.1061	-0.368972
AT2G36530	LOS2	Enolase	57.8573	0.182198	234.591	0.365295
AT2G36790	UGT73C6	UDP-glucosyl transferase 73C6	4.31953	1.99435
AT2G36880	MAT3	methionine adenosyltransferase 3			327.329	0.817491
AT2G36885			-30.0859	-4.00517	-10.596	-1.46235
AT2G37040	PAL1	PHE ammonia lyase 1			475.77	1.38317
AT2G37130		Peroxidase superfamily protein			-62.4991	-0.985264
AT2G37190		Ribosomal protein L11 family protein	-30.0715	-0.136883
AT2G37220		RNA-binding (RRM/RBD/RNP motifs) family protein	-58.2061	-0.12739
AT2G37270	RPS5B	ribosomal protein 5B			-35.9365	-0.244334
AT2G38140	PSRP4	plastid-specific ribosomal protein 4	-50.3687	-0.166448
AT2G39310	JAL22	jacalin-related lectin 22			-29.2285	-0.389756
AT2G39460	RPL23AA	ribosomal protein L23AA	-24.2839	-0.156271
AT2G40300	FER4	ferritin 4	-74.0227	-4.02056	-9.41428	-2.18779
AT2G40490	HEME2	Uroporphyrinogen decarboxylase	-35.5331	-0.285839
AT2G40880	FL3-27	cystatin A	30.0328	0.344773
AT2G40890	CYP98A3	cytochrome P450, family 98, subfamily A, polypeptide 3			50.1839	0.739499
AT2G41650					-22.8942	-0.23293
AT2G41660	MIZ1	Protein of unknown function, DUF617			21.0847	0.824382
AT2G41730			10.9293	1.53694	4.74845	2.13135
AT2G41840		Ribosomal protein S5 family protein	-53.1295	-0.190863	-129.423	-0.332665
AT2G42250	CYP712A1	cytochrome P450, family 712, subfamily A, polypeptide 1			-4.33784	-2.08462
AT2G42590	GRF9	general regulatory factor 9	-21.4793	-0.182602
AT2G42600	PPC2	phosphoenolpyruvate carboxylase 2	56.2586	0.370623
AT2G42750		DNAJ heat shock N-terminal domain-containing protein	200.576	2.31211	9.91661	1.04701
AT2G43030		Ribosomal protein L3 family protein	-90.005	-0.270466
AT2G43100	IPMI2	isopropylmalate isomerase 2	24.9241	0.268391
AT2G43460		Ribosomal L38e protein family	-33.55	-0.132458
AT2G43570	CHI	chitinase, putative			5.08586	1.05817
AT2G43590		Chitinase family protein			35.7698	1.04475
AT2G43610		Chitinase family protein			83.691	0.454452
AT2G44120		Ribosomal protein L30/L7 family protein	-27.9973	-0.282915	-39.5364	-0.290219
AT2G44790	UCC2	uclacyanin 2			-72.774	-0.432729
AT2G45290		Transketolase			40.373	0.624484
AT2G45400	BEN1	NAD(P)-binding Rossmann-fold superfamily protein			39.6492	1.09916
AT2G45960	TMP-A	plasma membrane intrinsic protein 1B	97.6258	0.228688
AT2G46330	ATAGP16	arabinogalactan protein 16			-35.8747	-0.381665
AT2G46650	CB5-C	cytochrome B5 isoform C	-41.6119	-1.08885
AT2G46750		D-arabinono-1,4-lactone oxidase family protein			30.6797	1.39266
AT2G47000	PGP4	ATP binding cassette subfamily B4	6.82141	1.43182
AT2G47400	CP12-1	CP12 domain-containing protein 1	-153.416	-0.300375
AT2G47610		Ribosomal protein L7Ae/L30e/S12e/Gadd45 family protein	-27.0507	-0.127932	-64.1078	-0.22081
AT3G01120	MTO1	Pyridoxal phosphate (PLP)-dependent transferases superfamily protein			80.8505	0.498914
AT3G01260		Galactose mutarotase-like superfamily protein			-26.2538	-0.392125
AT3G01420	PADOX-1	Peroxidase superfamily protein			-49.2876	-0.28247
AT3G02020	AK3	aspartate kinase 3	25.235	0.431933
AT3G02360		6-phosphogluconate dehydrogenase family protein			68.2504	0.52171
AT3G02570	PMI1	Mannose-6-phosphate isomerase, type I	33.7315	0.702789
AT3G02780	IPP2	isopentenyl pyrophosphate:dimethylallyl pyrophosphate isomerase 2			60.943	0.351808
AT3G02850	SKOR	STELAR K+ outward rectifier			-12.0576	-1.34001
AT3G03780	MS2	methionine synthase 2	28.7321	0.334187	93.8011	0.575581
AT3G04120	GAPC1	glyceraldehyde-3-phosphate dehydrogenase C subunit 1	60.6576	0.208022
AT3G04550			-24.9463	-0.359037
AT3G04720	PR4	pathogenesis-related 4			-105.538	-0.705397
AT3G04840		Ribosomal protein S3Ae	-33.7865	-0.116715	-53.0599	-0.152528
AT3G06035		Glycoprotein membrane precursor GPI-anchored			-20.0353	-0.394176
AT3G06350	MEE32	dehydroquinate dehydratase, putative / shikimate dehydrogenase, putative			34.729	0.679139
AT3G06890					20.1488	1.57885
AT3G07110		Ribosomal protein L13 family protein			-63.0562	-0.387235
AT3G07720		Galactose oxidase/kelch repeat superfamily protein			593.352	4.53044
AT3G08030		Protein of unknown function, DUF642			-19.8031	-0.387667
AT3G08590	iPGAM2	Phosphoglycerate mutase, 2,3-bisphosphoglycerate-independent			32.0762	0.502408
AT3G08740		elongation factor P (EF-P) family protein	-35.8166	-0.238546
AT3G09200		Ribosomal protein L10 family protein			-122.587	-0.287569
AT3G09220	LAC7	laccase 7			-31.7533	-1.93809
AT3G09260	PYK10	Glycosyl hydrolase superfamily protein			-569.979	-0.295003
AT3G10020			-34.5779	-0.692677
AT3G10320		Glycosyltransferase family 61 protein			3.90735	1.26686
AT3G10720		Plant invertase/pectin methylesterase inhibitor superfamily	20.3558	1.05059
AT3G11510		Ribosomal protein S11 family protein			-74.2746	-0.27411
AT3G11750	FOLB1	Dihydroneopterin aldolase			19.8231	3.86778
AT3G12120	FAD2	fatty acid desaturase 2			-52.2009	-0.210157
AT3G12500	PR3	basic chitinase			-32.4998	-0.939668
AT3G12800	SDRB	short-chain dehydrogenase-reductase B	-23.4598	-0.437554
AT3G12820	MYB10	myb domain protein 10	4.14748	1.75957	54.3817	4.90133
AT3G12900		2-oxoglutarate (2OG) and Fe(II)-dependent oxygenase superfamily protein			190.298	9.18896
AT3G13470	Cpn60beta2	TCP-1/cpn60 chaperonin family protein	-26.2113	-0.251439
AT3G13520	ATAGP12	arabinogalactan protein 12	42.3236	0.335863
AT3G13610	F6H1	2-oxoglutarate (2OG) and Fe(II)-dependent oxygenase superfamily protein			702.538	3.32565
AT3G13750	BGAL1	beta galactosidase 1	-28.3624	-0.288478
AT3G13790	ATCWINV1	Glycosyl hydrolases family 32 protein			-24.2288	-0.358769
AT3G14050	RSH2	RELA/SPOT homolog 2	49.1182	2.40311
AT3G14067		Subtilase family protein	26.6781	0.495565
AT3G14470		NB-ARC domain-containing disease resistance protein			6.62397	1.2536
AT3G14600		Ribosomal protein L18ae/LX family protein			-40.1313	-0.232093
AT3G14930	HEME1	Uroporphyrinogen decarboxylase	-29.0344	-0.361353
AT3G14940	PPC3	phosphoenolpyruvate carboxylase 3	5.9466	1.7398	65.9176	0.513005
AT3G15190		chloroplast 30S ribosomal protein S20, putative	-36.084	-0.136104
AT3G15450		Aluminium induced protein with YGL and LRDR motifs	-74.3871	-0.541559
AT3G15770			-12.2175	-1.10519
AT3G15950	NAI2	DNA topoisomerase-related			-42.341	-0.22797
AT3G16360	AHP4	HPT phosphotransmitter 4	16.2831	2.58198
AT3G16370		GDSL-like Lipase/Acylhydrolase superfamily protein	24.293	0.17265
AT3G16390	NSP3	nitrile specifier protein 3			-23.0771	-0.593975
AT3G16430	JAL31	jacalin-related lectin 31			-55.8523	-0.369796
AT3G16450	JAL33	Mannose-binding lectin superfamily protein			-47.2209	-0.362209
AT3G16460	JAL34	Mannose-binding lectin superfamily protein			-63.917	-0.184119
AT3G16470	JR1	Mannose-binding lectin superfamily protein			-20.7137	-0.216116
AT3G16640	TCTP	translationally controlled tumor protein	138.384	0.158192
AT3G16670		Pollen Ole e 1 allergen and extensin family protein	-57.2202	-0.394638
AT3G17170	RFC3	Translation elongation factor EF1B/ribosomal protein S6 family protein	-27.7948	-0.39193
AT3G17770		Dihydroxyacetone kinase	26.3724	1.41122
AT3G18280		Bifunctional inhibitor/lipid-transfer protein/seed storage 2S albumin superfamily protein	24.7681	0.62325	32.545	0.219252
AT3G18290	BTS	zinc finger protein-related	222.59	3.39241	32.5764	1.32572
AT3G18560					55.2501	1.80234
AT3G18740	RLK902	Ribosomal protein L7Ae/L30e/S12e/Gadd45 family protein	-32.572	-0.121282
AT3G18890	Tic62	NAD(P)-binding Rossmann-fold superfamily protein	-23.2934	-0.375297
AT3G19450	CAD4	GroES-like zinc-binding alcohol dehydrogenase family protein			-29.0503	-0.28805
AT3G19710	BCAT4	branched-chain aminotransferase4	54.8745	0.406357	59.8832	0.362777
AT3G20370		TRAF-like family protein			-25.7875	-0.229665
AT3G20510		Transmembrane proteins 14C	-13.5461	-1.82296	-36.4096	-0.830054
AT3G21055	PSBTN	photosystem II subunit T	-368.128	-0.720276
AT3G21240	AT4CL2	4-coumarate:CoA ligase 2			130.798	1.89777
AT3G21770		Peroxidase superfamily protein			37	0.198136
AT3G22230		Ribosomal L27e protein family			-56.6777	-0.309009
AT3G22231	PCC1	pathogen and circadian controlled 1	77.9329	0.61294
AT3G22890	APS1	ATP sulfurylase 1			47.0683	0.318911
AT3G23000	SnRK3.10	CBL-interacting protein kinase 7	35.0951	0.546113
AT3G23390		Zinc-binding ribosomal protein family protein	-58.5184	-0.256255
AT3G23600		alpha/beta-Hydrolases superfamily protein			55.6652	0.349268
AT3G23810	SAHH2	S-adenosyl-l-homocysteine (SAH) hydrolase 2			-35.7488	-0.228181
AT3G23940		dehydratase family	-48.1088	-1.07239
AT3G23990	HSP60-3B	heat shock protein 60			-26.2084	-0.22528
AT3G24503	REF1	aldehyde dehydrogenase 2C4	27.8721	0.429081
AT3G24830		Ribosomal protein L13 family protein			-244.591	-0.452745
AT3G25190		Vacuolar iron transporter (VIT) family protein	-7.59947	-1.14616	-40.4209	-1.05333
AT3G25520	RPL5A	ribosomal protein L5	-36.8757	-0.0978462
AT3G25930		Adenine nucleotide alpha hydrolases-like superfamily protein			80.757	0.61773
AT3G26060	PRXQ	Thioredoxin superfamily protein	-60.9387	-0.249088
AT3G26520	TIP2	tonoplast intrinsic protein 2	67.9582	0.155916
AT3G27060	TSO2	Ferritin/ribonucleotide reductase-like family protein	101.044	1.55315
AT3G27240		Cytochrome C1 family	-24.7361	-0.70271	-23.507	-0.248663
AT3G27570		Sucrase/ferredoxin-like family protein			39.5765	0.865068
AT3G27890	NQR	NADPH:quinone oxidoreductase			37.1012	0.330219
AT3G28220		TRAF-like family protein	10.7555	1.02114
AT3G29200	CM1	chorismate mutase 1			22.7994	0.650117
AT3G29320	PHS1	Glycosyl transferase, family 35	-27.6998	-0.401693
AT3G44010		Ribosomal protein S14p/S29e family protein			-72.9937	-0.219323
AT3G44890	RPL9	ribosomal protein L9	-29.3853	-0.131484
AT3G44990	XTR8	xyloglucan endo-transglycosylase-related 8			34.3919	0.269794
AT3G45030		Ribosomal protein S10p/S20e family protein			-37.91	-0.352713
AT3G46040	RPS15AD	ribosomal protein S15A D	-21.7936	-0.19489	-32.2139	-0.270089
AT3G46780	PTAC16	plastid transcriptionally active 16	-135.863	-0.589596
AT3G46900	COPT2	copper transporter 2			20.19	5.92735
AT3G47040		Glycosyl hydrolase family protein			8.86924	1.62275
AT3G47070			-129.506	-1.0926
AT3G47340	DIN6	glutamine-dependent asparagine synthase 1	-4.19404	-1.47261
AT3G47370		Ribosomal protein S10p/S20e family protein	-23.1936	-0.283609
AT3G47640	PYE	basic helix-loop-helix (bHLH) DNA-binding superfamily protein	32.8757	2.92948	10.7829	1.08829
AT3G47650		DnaJ/Hsp40 cysteine-rich domain superfamily protein	-47.9657	-0.223595
AT3G47860	CHL	chloroplastic lipocalin	-31.6561	-0.899045
AT3G48140		B12D protein	28.9785	0.118186
AT3G48450		RPM1-interacting protein 4 (RIN4) family protein			73.0366	2.43268
AT3G48730	GSA2	glutamate-1-semialdehyde 2,1-aminomutase 2	-35.7252	-0.301715
AT3G48890	MSBP2	membrane-associated progesterone binding protein 3			50.1629	0.711853
AT3G48930	EMB1080	Nucleic acid-binding, OB-fold-like protein	-21.645	-0.0957394	-47.5284	-0.130428
AT3G48990		AMP-dependent synthetase and ligase family protein			-52.8265	-0.444895
AT3G49160		pyruvate kinase family protein	-10.9811	-5.75644
AT3G49910		Translation protein SH3-like family protein	-53.2109	-0.127599
AT3G50740	UGT72E1	UDP-glucosyl transferase 72E1			138.38	3.07978
AT3G50970	XERO2	dehydrin family protein			-44.0308	-0.410259
AT3G51200		SAUR-like auxin-responsive protein family			6.08217	15
AT3G51540					10.4124	1.47988
AT3G51600	LTP5	lipid transfer protein 5	-90.538	-0.278129
AT3G52150		RNA-binding (RRM/RBD/RNP motifs) family protein	-28.036	-0.160488
AT3G52380	PDE322	chloroplast RNA-binding protein 33	-35.2681	-0.270604
AT3G52580		Ribosomal protein S11 family protein			-34.3907	-0.357314
AT3G52590	UBQ1	ubiquitin extension protein 1	-33.2326	-0.0880786
AT3G52880	MDAR1	monodehydroascorbate reductase 1			180.945	1.15598
AT3G52960		Thioredoxin superfamily protein	-62.9637	-0.377177
AT3G53020	STV1	Ribosomal protein L24e family protein	-32.0961	-0.113266
AT3G53230		ATPase, AAA-type, CDC48 protein			20.0816	0.862364
AT3G53260	PAL2	phenylalanine ammonia-lyase 2			302.345	1.97132
AT3G53280	CYP71B5	cytochrome p450 71b5			21.4607	6.46211
AT3G53420	PIP2A	plasma membrane intrinsic protein 2A			-114.918	-0.296171
AT3G53460	CP29	chloroplast RNA-binding protein 29	-148.705	-0.353006
AT3G53480	PDR9	pleiotropic drug resistance 9			270.909	2.42928
AT3G53980		Bifunctional inhibitor/lipid-transfer protein/seed storage 2S albumin superfamily protein			-99.1827	-0.506758
AT3G56070	ROC2	rotamase cyclophilin 2			-20.1151	-0.242186
AT3G56090	FER3	ferritin 3	-70.9357	-1.69479	-22.645	-0.981821
AT3G56240	CCH	copper chaperone			-104.657	-0.792809
AT3G56340		Ribosomal protein S26e family protein			-69.1012	-0.413815
AT3G56360	IRP5	iron-responsive protein 5	318.112	2.03906	82.5408	1.2394
AT3G56980	bHLH039	basic helix-loop-helix (bHLH) DNA-binding superfamily protein	154.588	9.45192	120.427	4.95642
AT3G57160					6.97699	1.34399
AT3G57280		Transmembrane proteins 14C	-21.0242	-1.0981
AT3G57540		Remorin family protein			-3.49677	-1.05503
AT3G58060		Cation efflux family protein			17.5508	5.43864
AT3G58610		ketol-acid reductoisomerase			-39.5504	-0.274797
AT3G58700		Ribosomal L5P family protein			-28.1733	-0.395833
AT3G58810	MTPA2	metal tolerance protein A2			94.2686	4.1216
AT3G58990	IPMI1	isopropylmalate isomerase 1			19.6901	0.606606
AT3G59780		Rhodanese/Cell cycle control phosphatase superfamily protein	-22.6837	-0.308741
AT3G60330	HA7	H(+)-ATPase 7			34.289	2.08523
AT3G60750		Transketolase			-65.7744	-0.457947
AT3G60770		Ribosomal protein S13/S15			-81.3612	-0.312711
AT3G61410					34.011	2.68682
AT3G61470	LHCA2	photosystem I light harvesting complex gene 2	-524.641	-0.457228
AT3G61870			-145.185	-1.69534
AT3G62030	ROC4	rotamase CYP 4	-140.802	-0.414366
AT3G62040		Haloacid dehalogenase-like hydrolase (HAD) superfamily protein			-71.0622	-0.514159
AT3G62290	ATARFA1E	ADP-ribosylation factor A1E	32.3581	0.185073	-29.9434	-0.0992852
AT3G62580		Late embryogenesis abundant protein (LEA) family protein			27.7808	0.34559
AT3G62870		Ribosomal protein L7Ae/L30e/S12e/Gadd45 family protein	-56.0266	-0.224089	-88.4192	-0.249767
AT3G63190	RRF	ribosome recycling factor, chloroplast precursor	-21.1834	-0.227143
AT3G63490	EMB3126	Ribosomal protein L1p/L10e family	-41.5514	-0.181894
AT4G00100	RPS13A	ribosomal protein S13A			-46.708	-0.226523
AT4G01310		Ribosomal L5P family protein	-43.5952	-0.197621
AT4G01390		TRAF-like family protein	-5.96394	-1.49858
AT4G01430		nodulin MtN21 /EamA-like transporter family protein			-14.5854	-1.71524
AT4G01610		Cysteine proteinases superfamily protein			35.9274	0.254921
AT4G02770	PSAD-1	photosystem I subunit D-1	-326.555	-0.439386
AT4G02890	UBQ14	Ubiquitin family protein			44.4652	0.150518
AT4G03280	PGR1	photosynthetic electron transfer C	-169.603	-0.292209
AT4G04610	PRH19	APS reductase 1			43.3715	0.526169
AT4G04770	ATNAP1	ATP binding cassette protein 1	-99.4129	-2.72111	-21.0672	-1.18169
AT4G04990		Protein of unknown function (DUF761)			-3.98033	-1.93541
AT4G05180	PSII-Q	photosystem II subunit Q-2	-458.674	-0.617349
AT4G05390	RFNR1	root FNR 1			-19.8245	-0.567753
AT4G08390	SAPX	stromal ascorbate peroxidase	-98.6203	-3.40759	-50.3152	-1.05802
AT4G08770	Prx37	Peroxidase superfamily protein			-74.1774	-0.688151
AT4G09000	GRF1	general regulatory factor 1			-66.4949	-0.297642
AT4G09010	TL29	ascorbate peroxidase 4	-69.8531	-0.353367
AT4G09110		RING/U-box superfamily protein			5.64171	4.10237
AT4G09320	NDPK1	Nucleoside diphosphate kinase family protein	-39.5309	-0.134088
AT4G09650	PDE332	ATP synthase delta-subunit gene	-227.365	-0.466893
AT4G09800	RPS18C	S18 ribosomal protein			-65.0922	-0.240934
AT4G10270		Wound-responsive family protein			34.7793	0.716057
AT4G10340	LHCB5	light harvesting complex of photosystem II 5	-896.887	-0.430839
AT4G10480		Nascent polypeptide-associated complex (NAC), alpha subunit family protein	-42.1346	-0.220035
AT4G10510		Subtilase family protein			5.09708	2.98815
AT4G11010	NDPK3	nucleoside diphosphate kinase 3			-55.9879	-0.185397
AT4G11150	VHA-E1	vacuolar ATP synthase subunit E1			-24.0536	-0.115716
AT4G11290		Peroxidase superfamily protein			-28.1986	-0.628568
AT4G11600	PHGPX	glutathione peroxidase 6			32.8151	0.190761
AT4G11650	OSM34	osmotin 34			-76.3393	-0.580938
AT4G12160					-20.1236	-0.374264
AT4G13250	NYC1	NAD(P)-binding Rossmann-fold superfamily protein	-75.3311	-3.2303	-3.17061	-1.2094
AT4G13345	MEE55	Serinc-domain containing serine and sphingolipid biosynthesis protein			6.20328	2.04742
AT4G13430	IIL1	isopropyl malate isomerase large subunit 1	-34.5362	-0.283324
AT4G13770	REF2	cytochrome P450, family 83, subfamily A, polypeptide 1	27.4981	0.198161	31.0363	0.398541
AT4G13860		RNA-binding (RRM/RBD/RNP motifs) family protein			43.7265	0.987676
AT4G13940	SAHH1	S-adenosyl-L-homocysteine hydrolase			271.471	0.270234
AT4G14320		Zinc-binding ribosomal protein family protein	-24.8634	-0.196045
AT4G14630	GLP9	germin-like protein 9			17.6793	1.08138
AT4G14716	SGB3	acireductone dioxygenase 1			55.8222	0.490941
AT4G15110	CYP97B3	cytochrome P450, family 97, subfamily B, polypeptide 3	-26.6923	-0.752871
AT4G15390		HXXXD-type acyl-transferase family protein			-82.2675	-0.415925
AT4G15560	DXS	Deoxyxylulose-5-phosphate synthase	-39.5442	-0.256441
AT4G16190		Papain family cysteine protease			24.5134	0.42999
AT4G16260		Glycosyl hydrolase superfamily protein			-93.5567	-0.617652
AT4G16370	OPT3	oligopeptide transporter	300.813	2.4869	80.6049	2.76791
AT4G16720		Ribosomal protein L23/L15e family protein	-61.4884	-0.226613	-104.331	-0.301659
AT4G17560		Ribosomal protein L19 family protein	-47.1547	-0.267634
AT4G17670		Protein of unknown function (DUF581)			22.0148	0.619768
AT4G17900		PLATZ transcription factor family protein			23.0034	0.532955
AT4G18100		Ribosomal protein L32e	-50.7155	-0.141419
AT4G18440		L-Aspartase-like family protein	-38.7071	-0.777831
AT4G18730	RPL16B	ribosomal protein L16B	-41.958	-0.232584
AT4G19160					95.1184	1.19526
AT4G19200		proline-rich family protein			35.3164	0.514526
AT4G19210	RLI2	RNAse l inhibitor protein 2	-25.3993	-0.78727
AT4G19370		Protein of unknown function (DUF1218)			17.7734	3.40847
AT4G19680	IRT2	iron regulated transporter 2			40.1427	4.20522
AT4G19690	IRT1	iron-regulated transporter 1	6.09781	6.56694	843.331	5.75732
AT4G19840	PP2-A1	phloem protein 2-A1	20.885	0.270668
AT4G20110	VSR7	VACUOLAR SORTING RECEPTOR 7			30.1266	0.751155
AT4G20360	RABE1b	RAB GTPase homolog E1B	-82.3677	-0.135859
AT4G21280	PSBQA	photosystem II subunit QA	-285.422	-0.358137
AT4G21960	PRXR1	Peroxidase superfamily protein			-103.815	-0.139349
AT4G21980	ATG8A	Ubiquitin-like superfamily protein			30.0349	0.316804
AT4G22890	PGR5-LIKE A	PGR5-LIKE A	95.3581	0.623734
AT4G23100	RML1	glutamate-cysteine ligase	-21.7349	-0.211765	-32.86	-0.419845
AT4G23400	PIP1D	plasma membrane intrinsic protein 1;5	60.979	0.35394	-36.0247	-0.530349
AT4G23670		Polyketide cyclase/dehydrase and lipid transport superfamily protein	79.7932	0.265076
AT4G24120	YSL1	YELLOW STRIPE like 1	-26.9857	-2.27865
AT4G24770	RBP31	31-kDa RNA binding protein	-78.245	-0.185801
AT4G25030			-43.103	-1.62132	51.8263	0.67768
AT4G25100	FSD1	Fe superoxide dismutase 1	-239.221	-4.25681	-57.4479	-2.14849
AT4G25640	FFT	detoxifying efflux carrier 35			66.8976	1.20881
AT4G26060		Ribosomal protein L18ae family			19.7665	0.574319
AT4G26970	ACO2	aconitase 2			-24.3553	-0.263372
AT4G27090		Ribosomal protein L14	-84.9402	-0.166587
AT4G27440	PORB	protochlorophyllide oxidoreductase B	-240.104	-0.704615
AT4G27520	ENODL2	early nodulin-like protein 2	35.0557	0.396743
AT4G29060	emb2726	elongation factor Ts family protein	-35.3942	-0.153576
AT4G29220	PFK1	phosphofructokinase 1			51.4766	1.33115
AT4G29900	CIF1	autoinhibited Ca(2+)-ATPase 10			25.3839	0.888533
AT4G30120	HMA3	heavy metal atpase 3			18.6364	4.03431
AT4G30130		Protein of unknown function (DUF630 and DUF632)			2.86104	1.27218
AT4G30170		Peroxidase family protein			-98.2576	-0.750025
AT4G30190	AHA2	H(+)-ATPase 2			412.271	0.905877
AT4G30210	ATR2	P450 reductase 2			53.7147	0.678933
AT4G30490		AFG1-like ATPase family protein			28.3395	1.31268
AT4G30670		Putative membrane lipoprotein			30.8985	0.68648
AT4G31500	SUR2	cytochrome P450, family 83, subfamily B, polypeptide 1			-20.0185	-0.214928
AT4G31940	CYP82C4	cytochrome P450, family 82, subfamily C, polypeptide 4			891.34	7.52761
AT4G31950	CYP82C3	cytochrome P450, family 82, subfamily C, polypeptide 3			272.161	7.39352
AT4G31970	CYP82C2	cytochrome P450, family 82, subfamily C, polypeptide 2			298.74	7.18163
AT4G32690	GLB3	hemoglobin 3	-8.36284	-1.32758
AT4G33070		Thiamine pyrophosphate dependent pyruvate decarboxylase family protein			37.9559	0.40047
AT4G33666					21.16	2.56085
AT4G33720		CAP (Cysteine-rich secretory proteins, Antigen 5, and Pathogenesis-related 1 protein) superfamily protein			-306.545	-1.44951
AT4G34050	CCoAOMT1	S-adenosyl-L-methionine-dependent methyltransferases superfamily protein			310.895	0.473592
AT4G34670		Ribosomal protein S3Ae			-53.6241	-0.165771
AT4G34740	CIA1	GLN phosphoribosyl pyrophosphate amidotransferase 2	-20.3429	-1.18665
AT4G34870	ROC5	rotamase cyclophilin 5			-97.7049	-0.158726
AT4G35040	bZIP19	Basic-leucine zipper (bZIP) transcription factor family protein			20.4719	0.5825
AT4G35090	CAT2	catalase 2			-55.8307	-0.6593
AT4G35420	TKPR1	dihydroflavonol 4-reductase-like1	-4.10179	-1.42208
AT4G35440	CLCE	chloride channel E	-10.1767	-1.4867
AT4G36990	HSFB1	heat shock factor 4			27.9998	0.630649
AT4G37070	PLP1	Acyl transferase/acyl hydrolase/lysophospholipase superfamily protein			22.9098	0.542491
AT4G37410	CYP81F4	cytochrome P450, family 81, subfamily F, polypeptide 4			-47.6215	-0.342917
AT4G37870	PEPCK	phosphoenolpyruvate carboxykinase 1			-38.4336	-0.282346
AT4G38620	MYB4	myb domain protein 4			20.3461	0.728335
AT4G38680	GRP2	glycine rich protein 2	-26.3892	-0.354158
AT4G38830	CRK26	cysteine-rich RLK (RECEPTOR-like protein kinase) 26			4.86584	1.76906
AT4G39200		Ribosomal protein S25 family protein			-94.0448	-0.244619
AT4G39330	CAD9	cinnamyl alcohol dehydrogenase 9	25.2257	0.293258
AT4G39660	AGT2	alanine:glyoxylate aminotransferase 2			-24.2073	-0.608948
AT4G39940	APK2	APS-kinase 2	22.5667	0.387589
AT4G39980	DHS1	3-deoxy-D-arabino-heptulosonate 7-phosphate synthase 1			29.8455	0.437138
AT5G01060		Protein kinase protein with tetratricopeptide repeat domain			6.50518	2.15171
AT5G01490	CAX4	cation exchanger 4			10.2026	1.36103
AT5G01530	LHCB4.1	light harvesting complex photosystem II	-458.697	-0.45005
AT5G01590			-27.5711	-0.448153
AT5G01600	FER1	ferretin 1	-233.028	-4.84685	-60.7933	-2.28824
AT5G01870		Bifunctional inhibitor/lipid-transfer protein/seed storage 2S albumin superfamily protein			-31.5116	-0.498931
AT5G02160			-94.0155	-0.429984
AT5G02380	MT2B	metallothionein 2B			90.4294	0.157553
AT5G02780	GSTL1	glutathione transferase lambda 1			356.812	5.82737
AT5G03240	UBQ3	polyubiquitin 3			88.5695	0.237831
AT5G03380		Heavy metal transport/detoxification superfamily protein			44.355	0.558391
AT5G03570	IREG2	iron regulated 2			63.2029	2.92451
AT5G03850		Nucleic acid-binding, OB-fold-like protein	-41.2295	-0.190972
AT5G03940	SRP54CP	chloroplast signal recognition particle 54 kDa subunit	-41.4236	-0.460038
AT5G04150	BHLH101	basic helix-loop-helix (bHLH) DNA-binding superfamily protein	92.4454	8.51666	31.4305	4.09264
AT5G04590	SIR	sulfite reductase	-103.469	-1.15281	-68.028	-0.667752
AT5G04730		Ankyrin-repeat containing protein			12.0671	3.45254
AT5G04800		Ribosomal S17 family protein			-122.313	-0.470149
AT5G04950	NAS1	nicotianamine synthase 1			145.492	2.13044
AT5G05170	IXR1	Cellulose synthase family protein			-23.3808	-0.152056
AT5G05250	IRP6	iron-responsive protein 6	238.879	4.03597	58.0609	2.71711
AT5G05270		Chalcone-flavanone isomerase family protein	35.0332	1.20826
AT5G06290	2CPB	2-cysteine peroxiredoxin B	-30.8635	-0.272678
AT5G07090		Ribosomal protein S4 (RPS4A) family protein			-68.3205	-0.260352
AT5G07390	RBOHA	respiratory burst oxidase homolog A			4.67709	1.16192
AT5G08050		Protein of unknown function (DUF1118)	-60.148	-0.757894
AT5G08410	FTRA2	ferredoxin/thioredoxin reductase subunit A (variable subunit) 2	-54.4327	-1.22804
AT5G09510		Ribosomal protein S19 family protein	-20.7519	-0.293089
AT5G09810	ACT7	actin 7			-62.4224	-0.254901
AT5G11450	PPD5	Mog1/PsbP/DUF1795-like photosystem II reaction center PsbP family protein	-22.6214	-0.307206
AT5G11740	ATAGP15	arabinogalactan protein 15			-42.2759	-0.175678
AT5G12250	TUB6	beta-6 tubulin			-21.8515	-0.188864
AT5G13420		Aldolase-type TIM barrel family protein			53.8654	0.219316
AT5G13510	EMB3136	Ribosomal protein L10 family protein	-26.7841	-0.174558
AT5G13630	GUN5	magnesium-chelatase subunit chlH, chloroplast, putative / Mg-protoporphyrin IX chelatase, putative (CHLH)	-181.463	-0.670285
AT5G13650	SVR3	elongation factor family protein	36.3472	0.291536
AT5G13910	LEP	Integrase-type DNA-binding superfamily protein			15.328	1.09709
AT5G13930	TT4	Chalcone and stilbene synthase family protein			-51.1879	-0.421958
AT5G14120		Major facilitator superfamily protein	-29.0707	-0.537266
AT5G14320	EMB3137	Ribosomal protein S13/S18 family	-45.3924	-0.196919
AT5G14800	P5CR	pyrroline-5- carboxylate (P5C) reductase			-21.7916	-0.25991
AT5G14940		Major facilitator superfamily protein	-3.84997	-1.15109
AT5G15200		Ribosomal protein S4			-60.2082	-0.21712
AT5G15950		Adenosylmethionine decarboxylase family protein	28.939	1.20261
AT5G17170	ENH1	rubredoxin family protein	-139.754	-3.75083
AT5G17710	EMB1241	Co-chaperone GrpE family protein	-33.2972	-0.391241
AT5G17770	CBR1	NADH:cytochrome B5 reductase 1			39.2406	0.324024
AT5G17820		Peroxidase superfamily protein			34.3472	0.397831
AT5G18660	PCB2	NAD(P)-binding Rossmann-fold superfamily protein	-36.2464	-0.451631
AT5G19140	ATAILP1	Aluminium induced protein with YGL and LRDR motifs	43.4314	0.205581
AT5G19600	SULTR3;5	sulfate transporter 3;5			-15.0153	-1.08627
AT5G19760		Mitochondrial substrate carrier family protein			74.4308	0.416649
AT5G19770	TUA3	tubulin alpha-3			-56.664	-0.259381
AT5G19890		Peroxidase superfamily protein			-20.0553	-0.257378
AT5G19970					21.2417	1.48744
AT5G20090		Uncharacterised protein family (UPF0041)			36.4404	0.400063
AT5G20160		Ribosomal protein L7Ae/L30e/S12e/Gadd45 family protein			-19.5831	-0.195719
AT5G20250	RS6	Raffinose synthase family protein	-24.6543	-0.423006
AT5G20720	CPN21	chaperonin 20	-134.007	-0.349182	-32.8781	-0.325757
AT5G22440		Ribosomal protein L1p/L10e family			-41.713	-0.214886
AT5G22555					4.89616	1.18965
AT5G22630	ADT5	arogenate dehydratase 5			35.239	0.634092
AT5G22890		C2H2 and C2HC zinc fingers superfamily protein			8.45171	1.1538
AT5G22920		CHY-type/CTCHY-type/RING-type Zinc finger protein	-23.3519	-0.638514
AT5G23010	MAM1	methylthioalkylmalate synthase 1	34.6773	0.225331
AT5G23020	MAM3	2-isopropylmalate synthase 2			48.3219	0.378514
AT5G23060	CaS	calcium sensing receptor	-68.7554	-0.487746
AT5G23690		Polynucleotide adenylyltransferase family protein	-3.39144	-1.13453
AT5G23900		Ribosomal protein L13e family protein			-22.2022	-0.218158
AT5G24380	YSL2	YELLOW STRIPE like 2			-6.72374	-1.10502
AT5G24490		30S ribosomal protein, putative	-69.4188	-0.398516
AT5G24760		GroES-like zinc-binding dehydrogenase family protein			20.7936	0.681142
AT5G25350	EBF2	EIN3-binding F box protein 2	-20.7778	-0.531635
AT5G25460		Protein of unknown function, DUF642			21.3012	0.379877
AT5G26820	RTS3	iron-regulated protein 3			9.06467	1.34243
AT5G27770		Ribosomal L22e protein family	-27.6528	-0.156719
AT5G27850		Ribosomal protein L18e/L15 superfamily protein	-33.2543	-0.0914232	-94.4538	-0.149856
AT5G27920		F-box family protein			25.7381	1.0968
AT5G28500			-29.6296	-0.217536
AT5G35360	CAC2	acetyl Co-enzyme a carboxylase biotin carboxylase subunit			-20.6981	-0.225011
AT5G35530		Ribosomal protein S3 family protein			-54.7334	-0.266131
AT5G37600	GSR 1	glutamine synthase clone R1			170.884	0.715488
AT5G37740		Calcium-dependent lipid-binding (CaLB domain) family protein			23.7955	0.388169
AT5G38820		Transmembrane amino acid transporter family protein			52.9344	5.71174
AT5G39740	RPL5B	ribosomal protein L5 B			-66.0771	-0.155459
AT5G40130					-22.2485	-0.100652
AT5G40510		Sucrase/ferredoxin-like family protein			-23.1378	-0.75961
AT5G40590		Cysteine/Histidine-rich C1 domain family protein			45.5786	1.57945
AT5G40760	G6PD6	glucose-6-phosphate dehydrogenase 6			63.4493	0.746032
AT5G40850	UPM1	urophorphyrin methylase 1	-41.7955	-0.896276	-31.2974	-0.558396
AT5G40950	RPL27	ribosomal protein large subunit 27	-75.7553	-0.281356
AT5G42270	VAR1	FtsH extracellular protease family	-51.9309	-0.269101
AT5G42830		HXXXD-type acyl-transferase family protein			17.2947	1.57768
AT5G43180		Protein of unknown function, DUF599			-26.8907	-0.502478
AT5G44340	TUB4	tubulin beta chain 4			-27.735	-0.126487
AT5G44380		FAD-binding Berberine family protein			-29.3476	-0.256144
AT5G44580			24.6334	0.221721
AT5G45070	PP2-A8	phloem protein 2-A8			143.225	2.97177
AT5G45080	PP2-A6	phloem protein 2-A6			21.5876	1.8423
AT5G45350		proline-rich family protein	23.7221	0.567693
AT5G45410			-41.4622	-1.93205
AT5G45510		Leucine-rich repeat (LRR) family protein			63.6027	0.46231
AT5G46110	TPT	Glucose-6-phosphate/phosphate translocator-related	-81.5384	-0.23991
AT5G46230		Protein of unknown function, DUF538			24.6018	0.902838
AT5G47120	BI1	BAX inhibitor 1			59.1137	0.600527
AT5G47190		Ribosomal protein L19 family protein	-53.3845	-0.253006
AT5G47700		60S acidic ribosomal protein family	-55.4678	-0.233056	-102.457	-0.338248
AT5G47770	FPS1	farnesyl diphosphate synthase 1			-21.2032	-0.231792
AT5G47910	RBOHD	respiratory burst oxidase homologue D			85.7389	1.35918
AT5G47930		Zinc-binding ribosomal protein family protein			-50.0148	-0.181688
AT5G48930	HCT	hydroxycinnamoyl-CoA shikimate/quinate hydroxycinnamoyl transferase			101.782	1.02519
AT5G50250	CP31B	chloroplast RNA-binding protein 31B	-23.018	-0.296676
AT5G50760		SAUR-like auxin-responsive protein family			12.5864	1.40303
AT5G51010		Rubredoxin-like superfamily protein	-76.0331	-1.93732
AT5G51160		Ankyrin repeat family protein			4.23018	1.04903
AT5G51720	NEET	2 iron, 2 sulfur cluster binding	-159.637	-5.44916
AT5G52470	SKIP7	fibrillarin 1			-25.0334	-0.211879
AT5G53450	ORG1	OBP3-responsive gene 1	390.12	4.38673	57.8916	2.38744
AT5G53460	GLT1	NADH-dependent glutamate synthase 1			-33.7046	-0.221736
AT5G53850		haloacid dehalogenase-like hydrolase family protein			41.7361	1.06057
AT5G54160	OMT1	O-methyltransferase 1	-54.2156	-0.643602	-80.8246	-0.47719
AT5G54370		Late embryogenesis abundant (LEA) protein-related			-40.7294	-0.283995
AT5G54600		Translation protein SH3-like family protein	-54.8967	-0.18445
AT5G54790					8.53301	1.62749
AT5G54800	GPT1	glucose 6-phosphate/phosphate translocator 1			37.3942	0.49641
AT5G56080	NAS2	nicotianamine synthase 2			21.7054	0.455475
AT5G56350		Pyruvate kinase family protein			19.9072	0.324261
AT5G56870	BGAL4	beta-galactosidase 4			-24.3279	-0.814825
AT5G57345			-87.8515	-1.29496
AT5G58250	EMB3143		-27.0209	-0.179221
AT5G58420		Ribosomal protein S4 (RPS4A) family protein			-47.001	-0.23074
AT5G59400			-8.58379	-2.71086	-2.37531	-1.04108
AT5G59520	ZIP2	ZRT/IRT-like protein 2			-9.52713	-2.63157
AT5G59880	ADF3	actin depolymerizing factor 3			-26.3154	-0.146668
AT5G61250	GUS1	glucuronidase 1			14.1294	1.34166
AT5G61410	RPE	D-ribulose-5-phosphate-3-epimerase	-188.828	-1.05434
AT5G62350		Plant invertase/pectin methylesterase inhibitor superfamily protein	-36.4482	-0.407701
AT5G62390	BAG7	BCL-2-associated athanogene 7			51.4735	0.400415
AT5G62420		NAD(P)-linked oxidoreductase superfamily protein			13.4248	2.33547
AT5G62480	GSTU9	glutathione S-transferase tau 9			24.0894	0.974283
AT5G62690	TUB2	tubulin beta chain 2	21.6556	0.216431
AT5G63600	FLS5	flavonol synthase 5			36.103	0.287676
AT5G63660	PDF2.5	Scorpion toxin-like knottin superfamily protein			-38.0591	-0.650712
AT5G64040	PSAN	photosystem I reaction center subunit PSI-N, chloroplast, putative / PSI-N, putative (PSAN)	-1112.62	-1.56573
AT5G64100		Peroxidase superfamily protein			-70.2597	-0.677671
AT5G64140	RPS28	ribosomal protein S28			-40.0953	-0.191641
AT5G64400			-26.2793	-0.292715
AT5G65010	ASN2	asparagine synthetase 2	29.475	0.346782
AT5G65670	IAA9	indole-3-acetic acid inducible 9			23.7803	0.1128
AT5G66120		3-dehydroquinate synthase, putative			52.8211	0.876411
AT5G66570	PSBO1	PS II oxygen-evolving complex 1	-369.731	-0.262583
AT5G66985					55.2372	0.933142
AT5G67330	NRAMP4	natural resistance associated macrophage protein 4	77.4257	2.38384	30.8914	1.31131
AT5G67370	CGLD27	Protein of unknown function (DUF1230)	354.684	3.04763	22.8085	3.37753

## Sheet: Hub_1
ID	Symbol	Description	L-Delta	L-log2ratio	R-Delta	R-log2ratio
AT1G47400	IRP1	iron-responsive protein 1	397.472	6.44127	63.2851	4.10957
AT5G53450	ORG1	OBP3-responsive gene 1	390.12	4.38673	57.8916	2.38744
AT5G67370	CGLD27	Protein of unknown function (DUF1230)	354.684	3.04763	22.8085	3.37753
AT3G56360	IRP5	iron-responsive protein 5	318.112	2.03906	82.5408	1.2394
AT4G16370	OPT3	oligopeptide transporter	300.813	2.4869	80.6049	2.76791
AT1G48300	DGAT3	diacylglycerol O-acyltransferase	260.164	1.64595	143.56	1.17548
AT5G05250	IRP6	iron-responsive protein 6	238.879	4.03597	58.0609	2.71711
AT3G18290	BTS	zinc finger protein-related	222.59	3.39241	32.5764	1.32572
AT2G42750		DNAJ heat shock N-terminal domain-containing protein	200.576	2.31211	9.91661	1.04701
AT3G56980	bHLH039	basic helix-loop-helix (bHLH) DNA-binding superfamily protein	154.588	9.45192	120.427	4.95642
AT1G23020	FRO3	ferric reduction oxidase 3	124.845	2.54738	87.6888	2.91413
AT1G73600		S-adenosyl-L-methionine-dependent methyltransferases superfamily protein	92.6665	0.656433	-37.2166	-0.723058
AT1G56430	NAS4	nicotianamine synthase 4	92.5884	2.69933	43.0768	2.39411
AT5G04150	BHLH101	basic helix-loop-helix (bHLH) DNA-binding superfamily protein	92.4454	8.51666	31.4305	4.09264
AT1G56280	DI19	drought-induced 19	65.0834	0.288419
AT4G23400	PIP1D	plasma membrane intrinsic protein 1;5	60.979	0.35394	-36.0247	-0.530349
AT1G37130	NR2	nitrate reductase 2	60.8041	0.227296	-46.7219	-0.435485
AT3G19710	BCAT4	branched-chain aminotransferase4	54.8745	0.406357	59.8832	0.362777
AT3G23000	SnRK3.10	CBL-interacting protein kinase 7	35.0951	0.546113
AT3G47640	PYE	basic helix-loop-helix (bHLH) DNA-binding superfamily protein	32.8757	2.92948	10.7829	1.08829
AT2G20920		Protein of unknown function (DUF3353)	27.942	0.714491
AT4G13770	REF2	cytochrome P450, family 83, subfamily A, polypeptide 1	27.4981	0.198161	31.0363	0.398541
AT3G14067		Subtilase family protein	26.6781	0.495565
AT1G64230	UBC28	ubiquitin-conjugating enzyme 28	20.9777	0.174972
AT2G41730			10.9293	1.53694	4.74845	2.13135
AT1G20630	CAT1	catalase 1	-16.676	-1.32429	-4.69545	-1.03758
AT2G21650	RSM1	Homeodomain-like superfamily protein	-35.928	-2.25244	-3.28236	-1.19504
AT2G40300	FER4	ferritin 4	-74.0227	-4.02056	-9.41428	-2.18779
AT1G58290	HEMA1	Glutamyl-tRNA reductase family protein	-234.507	-3.11074	-29.803	-1.29429
AT4G29220	PFK1	phosphofructokinase 1			51.4766	1.33115

## Sheet: Hub_2
ID	Symbol	Description	L-Delta	L-log2ratio	R-Delta	R-log2ratio
AT1G01100		60S acidic ribosomal protein family	-42.1177	-0.172544	-104.679	-0.404838
AT1G08360		Ribosomal protein L1p/L10e family	-25.8432	-0.129874	-85.3088	-0.25644
AT1G12090	ELP	extensin-like protein	-62.6647	-0.17621	-20.6352	-0.17105
AT1G15930		Ribosomal protein L7Ae/L30e/S12e/Gadd45 family protein	-22.6152	-0.179155	-63.4072	-0.354388
AT1G18080	RACK1A_AT	Transducin/WD40 repeat-like superfamily protein	-34.959	-0.202561	-67.7562	-0.396868
AT1G22780	RPS18A	Ribosomal protein S13/S18 family	-25.0364	-0.158638	-69.0349	-0.267028
AT2G05710	ACO3	aconitase 3	-80.9905	-1.46794	-60.5041	-0.51165
AT2G15620	NIR1	nitrite reductase 1	-43.3213	-0.399396	-128.221	-0.667106
AT2G27530	PGY1	Ribosomal protein L1p/L10e family	-33.1357	-0.140306	-102.644	-0.293538
AT2G36530	LOS2	Enolase	57.8573	0.182198	234.591	0.365295
AT2G41840		Ribosomal protein S5 family protein	-53.1295	-0.190863	-129.423	-0.332665
AT2G44120		Ribosomal protein L30/L7 family protein	-27.9973	-0.282915	-39.5364	-0.290219
AT2G47610		Ribosomal protein L7Ae/L30e/S12e/Gadd45 family protein	-27.0507	-0.127932	-64.1078	-0.22081
AT3G03780	MS2	methionine synthase 2	28.7321	0.334187	93.8011	0.575581
AT3G04120	GAPC1	glyceraldehyde-3-phosphate dehydrogenase C subunit 1	60.6576	0.208022
AT3G04840		Ribosomal protein S3Ae	-33.7865	-0.116715	-53.0599	-0.152528
AT3G12800	SDRB	short-chain dehydrogenase-reductase B	-23.4598	-0.437554
AT3G16640	TCTP	translationally controlled tumor protein	138.384	0.158192
AT3G20510		Transmembrane proteins 14C	-13.5461	-1.82296	-36.4096	-0.830054
AT3G46040	RPS15AD	ribosomal protein S15A D	-21.7936	-0.19489	-32.2139	-0.270089
AT3G48930	EMB1080	Nucleic acid-binding, OB-fold-like protein	-21.645	-0.0957394	-47.5284	-0.130428
AT3G56090	FER3	ferritin 3	-70.9357	-1.69479	-22.645	-0.981821
AT3G62290	ATARFA1E	ADP-ribosylation factor A1E	32.3581	0.185073	-29.9434	-0.0992852
AT3G62870		Ribosomal protein L7Ae/L30e/S12e/Gadd45 family protein	-56.0266	-0.224089	-88.4192	-0.249767
AT4G08390	SAPX	stromal ascorbate peroxidase	-98.6203	-3.40759	-50.3152	-1.05802
AT4G16720		Ribosomal protein L23/L15e family protein	-61.4884	-0.226613	-104.331	-0.301659
AT4G19210	RLI2	RNAse l inhibitor protein 2	-25.3993	-0.78727
AT4G23100	RML1	glutamate-cysteine ligase	-21.7349	-0.211765	-32.86	-0.419845
AT4G25030			-43.103	-1.62132	51.8263	0.67768
AT5G20720	CPN21	chaperonin 20	-134.007	-0.349182	-32.8781	-0.325757
AT5G27850		Ribosomal protein L18e/L15 superfamily protein	-33.2543	-0.0914232	-94.4538	-0.149856
AT5G47700		60S acidic ribosomal protein family	-55.4678	-0.233056	-102.457	-0.338248
AT5G54160	OMT1	O-methyltransferase 1	-54.2156	-0.643602	-80.8246	-0.47719

## Sheet: Rib-Leaf
ID	Symbol	Description	L-Delta	L-log2ratio	R-Delta	R-log2ratio
AT1G35680	RPL21C	Ribosomal protein L21	-91.8403	-0.297881
AT2G43030		Ribosomal protein L3 family protein	-90.005	-0.270466
AT2G33800	EMB3113	Ribosomal protein S5 family protein	-88.6368	-0.229437
AT1G48350	EMB3105	Ribosomal L18p/L5e family protein	-86.5016	-0.299509
AT4G27090		Ribosomal protein L14	-84.9402	-0.166587
AT1G68590		Ribosomal protein PSRP-3/Ycf65	-80.6995	-0.260197
AT5G40950	RPL27	ribosomal protein large subunit 27	-75.7553	-0.281356
AT1G64510		Translation elongation factor EF1B/ribosomal protein S6 family protein	-64.7506	-0.263992
AT2G27720		60S acidic ribosomal protein family	-60.2553	-0.194862
AT1G05190	emb2394	Ribosomal protein L6 family	-57.0199	-0.141647
AT2G27710		60S acidic ribosomal protein family	-55.2813	-0.177417
AT5G54600		Translation protein SH3-like family protein	-54.8967	-0.18445
AT5G47190		Ribosomal protein L19 family protein	-53.3845	-0.253006
AT3G49910		Translation protein SH3-like family protein	-53.2109	-0.127599
AT4G18100		Ribosomal protein L32e	-50.7155	-0.141419
AT2G38140	PSRP4	plastid-specific ribosomal protein 4	-50.3687	-0.166448
AT1G29070		Ribosomal protein L34	-49.4143	-0.229365
AT2G01250		Ribosomal protein L30/L7 family protein	-48.8486	-0.152563
AT1G75350	emb2184	Ribosomal protein L31	-48.2947	-0.144522
AT4G17560		Ribosomal protein L19 family protein	-47.1547	-0.267634
AT5G14320	EMB3137	Ribosomal protein S13/S18 family	-45.3924	-0.196919
AT1G74970	TWN3	ribosomal protein S9	-44.4382	-0.30355
AT4G01310		Ribosomal L5P family protein	-43.5952	-0.197621
AT4G10480		Nascent polypeptide-associated complex (NAC), alpha subunit family protein	-42.1346	-0.220035
AT4G18730	RPL16B	ribosomal protein L16B	-41.958	-0.232584
AT1G32990	PRPL11	plastid ribosomal protein l11	-41.6058	-0.1976
AT3G63490	EMB3126	Ribosomal protein L1p/L10e family	-41.5514	-0.181894
AT3G25520	RPL5A	ribosomal protein L5	-36.8757	-0.0978462
AT3G15190		chloroplast 30S ribosomal protein S20, putative	-36.084	-0.136104
AT3G08740		elongation factor P (EF-P) family protein	-35.8166	-0.238546
AT1G18540		Ribosomal protein L6 family protein	-35.5782	-0.166101
AT4G29060	emb2726	elongation factor Ts family protein	-35.3942	-0.153576
AT2G43460		Ribosomal L38e protein family	-33.55	-0.132458
AT1G09690		Translation protein SH3-like family protein	-33.2143	-0.108994
AT3G18740	RLK902	Ribosomal protein L7Ae/L30e/S12e/Gadd45 family protein	-32.572	-0.121282
AT3G53020	STV1	Ribosomal protein L24e family protein	-32.0961	-0.113266
AT2G37190		Ribosomal protein L11 family protein	-30.0715	-0.136883
AT3G44890	RPL9	ribosomal protein L9	-29.3853	-0.131484
AT3G17170	RFC3	Translation elongation factor EF1B/ribosomal protein S6 family protein	-27.7948	-0.39193
AT5G27770		Ribosomal L22e protein family	-27.6528	-0.156719
AT5G13510	EMB3136	Ribosomal protein L10 family protein	-26.7841	-0.174558
AT2G24090		Ribosomal protein L35	-25.1479	-0.112124
AT2G39460	RPL23AA	ribosomal protein L23AA	-24.2839	-0.156271
AT3G47370		Ribosomal protein S10p/S20e family protein	-23.1936	-0.283609
AT3G63190	RRF	ribosome recycling factor, chloroplast precursor	-21.1834	-0.227143
AT2G20450		Ribosomal protein L14	-20.9238	-0.172283
AT5G09510		Ribosomal protein S19 family protein	-20.7519	-0.293089
AT5G13650	SVR3	elongation factor family protein	36.3472	0.291536

## Sheet: Rib-Root
ID	Symbol	Description	L-Delta	L-log2ratio	R-Delta	R-log2ratio
AT3G24830		Ribosomal protein L13 family protein			-244.591	-0.452745
AT1G43170	RPL3A	ribosomal protein 1			-148.177	-0.319689
AT3G09200		Ribosomal protein L10 family protein			-122.587	-0.287569
AT5G04800		Ribosomal S17 family protein			-122.313	-0.470149
AT2G34480		Ribosomal protein L18ae/LX family protein			-106.152	-0.344495
AT1G33140	PGY2	Ribosomal protein L6 family			-103.805	-0.233638
AT4G39200		Ribosomal protein S25 family protein			-94.0448	-0.244619
AT1G14320	SAC52	Ribosomal protein L16p/L10e family protein			-93.5293	-0.15128
AT1G77940		Ribosomal protein L7Ae/L30e/S12e/Gadd45 family protein			-92.4869	-0.207454
AT1G72370	RPSAA	40s ribosomal protein SA			-82.7391	-0.23799
AT3G60770		Ribosomal protein S13/S15			-81.3612	-0.312711
AT1G02780	emb2386	Ribosomal protein L19e family protein			-80.7353	-0.167154
AT2G36160		Ribosomal protein S11 family protein			-80.1061	-0.368972
AT3G11510		Ribosomal protein S11 family protein			-74.2746	-0.27411
AT1G57660		Translation protein SH3-like family protein			-74.1918	-0.284221
AT3G44010		Ribosomal protein S14p/S29e family protein			-72.9937	-0.219323
AT3G56340		Ribosomal protein S26e family protein			-69.1012	-0.413815
AT2G31610		Ribosomal protein S3 family protein			-68.8879	-0.266336
AT5G07090		Ribosomal protein S4 (RPS4A) family protein			-68.3205	-0.260352
AT2G32060		Ribosomal protein L7Ae/L30e/S12e/Gadd45 family protein			-66.6116	-0.299753
AT5G39740	RPL5B	ribosomal protein L5 B			-66.0771	-0.155459
AT3G07110		Ribosomal protein L13 family protein			-63.0562	-0.387235
AT5G15200		Ribosomal protein S4			-60.2082	-0.21712
AT2G19730		Ribosomal L28e protein family			-58.4113	-0.19985
AT3G22230		Ribosomal L27e protein family			-56.6777	-0.309009
AT5G35530		Ribosomal protein S3 family protein			-54.7334	-0.266131
AT4G34670		Ribosomal protein S3Ae			-53.6241	-0.165771
AT1G07770	RPS15A	ribosomal protein S15A			-49.5468	-0.152519
AT2G17360		Ribosomal protein S4 (RPS4A) family protein			-48.2896	-0.28535
AT5G58420		Ribosomal protein S4 (RPS4A) family protein			-47.001	-0.23074
AT4G00100	RPS13A	ribosomal protein S13A			-46.708	-0.226523
AT1G27400		Ribosomal protein L22p/L17e family protein			-41.782	-0.2699
AT5G22440		Ribosomal protein L1p/L10e family			-41.713	-0.214886
AT3G14600		Ribosomal protein L18ae/LX family protein			-40.1313	-0.232093
AT5G64140	RPS28	ribosomal protein S28			-40.0953	-0.191641
AT1G73230		Nascent polypeptide-associated complex NAC			-38.9996	-0.281386
AT1G74060		Ribosomal protein L6 family protein			-38.5858	-0.202008
AT3G45030		Ribosomal protein S10p/S20e family protein			-37.91	-0.352713
AT2G37270	RPS5B	ribosomal protein 5B			-35.9365	-0.244334
AT3G52580		Ribosomal protein S11 family protein			-34.3907	-0.357314
AT3G58700		Ribosomal L5P family protein			-28.1733	-0.395833
AT5G23900		Ribosomal protein L13e family protein			-22.2022	-0.218158
AT5G20160		Ribosomal protein L7Ae/L30e/S12e/Gadd45 family protein			-19.5831	-0.195719

## Sheet: Leaf C1
ID	Symbol	Description	L-Delta	L-log2ratio	R-Delta	R-log2ratio
AT1G31330	PSAF	photosystem I subunit F	-1379.07	-1.2389
AT1G60950	FED A	2Fe-2S ferredoxin-like superfamily protein	-1170.38	-1.65682
AT5G64040	PSAN	photosystem I reaction center subunit PSI-N, chloroplast, putative / PSI-N, putative (PSAN)	-1112.62	-1.56573
AT4G10340	LHCB5	light harvesting complex of photosystem II 5	-896.887	-0.430839
AT2G26500		cytochrome b6f complex subunit (petM), putative	-626.34	-1.5992
AT1G15820	LHCB6	light harvesting complex photosystem II subunit 6	-587.065	-0.496294
AT1G61520	LHCA3	photosystem I light harvesting complex gene 3	-530.678	-0.468621
AT3G61470	LHCA2	photosystem I light harvesting complex gene 2	-524.641	-0.457228
AT5G01530	LHCB4.1	light harvesting complex photosystem II	-458.697	-0.45005
AT4G05180	PSII-Q	photosystem II subunit Q-2	-458.674	-0.617349
AT2G30570	PSBW	photosystem II reaction center W	-406.959	-0.47631
AT1G03130	PSAD-2	photosystem I subunit D-2	-401.545	-1.03112
AT1G08380	PSAO	photosystem I subunit O	-390.993	-0.308652
AT5G66570	PSBO1	PS II oxygen-evolving complex 1	-369.731	-0.262583
AT3G21055	PSBTN	photosystem II subunit T	-368.128	-0.720276
AT1G55670	PSAG	photosystem I subunit G	-364.435	-0.360419
AT2G06520	PSBX	photosystem II subunit X	-346.961	-0.333703
AT4G02770	PSAD-1	photosystem I subunit D-1	-326.555	-0.439386
AT1G30380	PSAK	photosystem I subunit K	-286.084	-0.329458
AT4G21280	PSBQA	photosystem II subunit QA	-285.422	-0.358137
AT4G27440	PORB	protochlorophyllide oxidoreductase B	-240.104	-0.704615
AT1G51400		Photosystem II 5 kD protein	-237.393	-0.729513
AT1G74470	CHLP	Pyridine nucleotide-disulphide oxidoreductase family protein	-236.505	-0.520187
AT4G09650	PDE332	ATP synthase delta-subunit gene	-227.365	-0.466893
AT5G61410	RPE	D-ribulose-5-phosphate-3-epimerase	-188.828	-1.05434
AT5G13630	GUN5	magnesium-chelatase subunit chlH, chloroplast, putative / Mg-protoporphyrin IX chelatase, putative (CHLH)	-181.463	-0.670285
AT4G03280	PGR1	photosynthetic electron transfer C	-169.603	-0.292209
AT2G13360	SGAT	alanine:glyoxylate aminotransferase	-167.332	-0.474531
AT5G51720	NEET	2 iron, 2 sulfur cluster binding	-159.637	-5.44916
AT2G47400	CP12-1	CP12 domain-containing protein 1	-153.416	-0.300375
AT3G53460	CP29	chloroplast RNA-binding protein 29	-148.705	-0.353006
AT2G10940		Bifunctional inhibitor/lipid-transfer protein/seed storage 2S albumin superfamily protein	-148.085	-0.334994
AT3G61870			-145.185	-1.69534
AT3G62030	ROC4	rotamase CYP 4	-140.802	-0.414366
AT5G17170	ENH1	rubredoxin family protein	-139.754	-3.75083
AT3G46780	PTAC16	plastid transcriptionally active 16	-135.863	-0.589596
AT3G47070			-129.506	-1.0926
AT1G55490	LEN1	chaperonin 60 beta	-98.9221	-0.292183
AT5G02160			-94.0155	-0.429984
AT3G51600	LTP5	lipid transfer protein 5	-90.538	-0.278129
AT5G57345			-87.8515	-1.29496
AT1G13930			-85.0853	-0.352626
AT2G28000	SLP	chaperonin-60alpha	-83.0639	-0.300824
AT4G20360	RABE1b	RAB GTPase homolog E1B	-82.3677	-0.135859
AT5G46110	TPT	Glucose-6-phosphate/phosphate translocator-related	-81.5384	-0.23991
AT4G24770	RBP31	31-kDa RNA binding protein	-78.245	-0.185801
AT5G51010		Rubredoxin-like superfamily protein	-76.0331	-1.93732
AT3G15450		Aluminium induced protein with YGL and LRDR motifs	-74.3871	-0.541559
AT1G09750		Eukaryotic aspartyl protease family protein	-73.5348	-1.13127
AT4G09010	TL29	ascorbate peroxidase 4	-69.8531	-0.353367
AT5G24490		30S ribosomal protein, putative	-69.4188	-0.398516
AT5G23060	CaS	calcium sensing receptor	-68.7554	-0.487746
AT1G03600	PSB27	photosystem II family protein	-67.6956	-0.317522
AT1G52220			-64.4003	-0.261241
AT3G52960		Thioredoxin superfamily protein	-62.9637	-0.377177
AT1G54500		Rubredoxin-like superfamily protein	-62.5528	-0.736348
AT3G26060	PRXQ	Thioredoxin superfamily protein	-60.9387	-0.249088
AT5G08050		Protein of unknown function (DUF1118)	-60.148	-0.757894
AT3G23390		Zinc-binding ribosomal protein family protein	-58.5184	-0.256255
AT2G37220		RNA-binding (RRM/RBD/RNP motifs) family protein	-58.2061	-0.12739
AT3G16670		Pollen Ole e 1 allergen and extensin family protein	-57.2202	-0.394638
AT1G62180	PRH43	5'adenylylphosphosulfate reductase 2	-56.075	-0.451109
AT5G08410	FTRA2	ferredoxin/thioredoxin reductase subunit A (variable subunit) 2	-54.4327	-1.22804
AT5G42270	VAR1	FtsH extracellular protease family	-51.9309	-0.269101
AT3G23940		dehydratase family	-48.1088	-1.07239
AT3G47650		DnaJ/Hsp40 cysteine-rich domain superfamily protein	-47.9657	-0.223595
AT1G64860	SIGB	sigma factor A	-46.7843	-1.38039
AT2G15960			-45.6586	-0.361438
AT2G46650	CB5-C	cytochrome B5 isoform C	-41.6119	-1.08885
AT2G20890	THF1	photosystem II reaction center PSB29 protein	-41.4857	-0.164457
AT5G45410			-41.4622	-1.93205
AT5G03940	SRP54CP	chloroplast signal recognition particle 54 kDa subunit	-41.4236	-0.460038
AT5G03850		Nucleic acid-binding, OB-fold-like protein	-41.2295	-0.190972
AT4G15560	DXS	Deoxyxylulose-5-phosphate synthase	-39.5442	-0.256441
AT4G09320	NDPK1	Nucleoside diphosphate kinase family protein	-39.5309	-0.134088
AT2G24020		Uncharacterised BCR, YbaB family COG0718	-39.08	-0.423031
AT1G74730		Protein of unknown function (DUF1118)	-37.0725	-0.344155
AT5G62350		Plant invertase/pectin methylesterase inhibitor superfamily protein	-36.4482	-0.407701
AT5G18660	PCB2	NAD(P)-binding Rossmann-fold superfamily protein	-36.2464	-0.451631
AT3G48730	GSA2	glutamate-1-semialdehyde 2,1-aminomutase 2	-35.7252	-0.301715
AT2G40490	HEME2	Uroporphyrinogen decarboxylase	-35.5331	-0.285839
AT3G52380	PDE322	chloroplast RNA-binding protein 33	-35.2681	-0.270604
AT3G10020			-34.5779	-0.692677
AT4G13430	IIL1	isopropyl malate isomerase large subunit 1	-34.5362	-0.283324
AT5G17710	EMB1241	Co-chaperone GrpE family protein	-33.2972	-0.391241
AT3G52590	UBQ1	ubiquitin extension protein 1	-33.2326	-0.0880786
AT2G28800	ALB3	63 kDa inner membrane family protein	-32.1839	-0.2481
AT1G68520		B-box type zinc finger protein with CCT domain	-31.7065	-0.245236
AT3G47860	CHL	chloroplastic lipocalin	-31.6561	-0.899045
AT5G06290	2CPB	2-cysteine peroxiredoxin B	-30.8635	-0.272678
AT2G36885			-30.0859	-4.00517	-10.596	-1.46235
AT5G28500			-29.6296	-0.217536
AT5G14120		Major facilitator superfamily protein	-29.0707	-0.537266
AT3G14930	HEME1	Uroporphyrinogen decarboxylase	-29.0344	-0.361353
AT1G29395	COR414-TM1	COLD REGULATED 314 INNER MEMBRANE 1	-28.8525	-0.864347
AT1G04270	RPS15	cytosolic ribosomal protein S15	-28.5665	-0.0968699
AT3G13750	BGAL1	beta galactosidase 1	-28.3624	-0.288478
AT3G52150		RNA-binding (RRM/RBD/RNP motifs) family protein	-28.036	-0.160488
AT2G33430	DAL1	differentiation and greening-like 1	-27.8837	-0.353071
AT1G19740		ATP-dependent protease La (LON) domain protein	-27.7839	-0.613209
AT1G19740		ATP-dependent protease La (LON) domain protein	-27.7839	-0.613209
AT3G29320	PHS1	Glycosyl transferase, family 35	-27.6998	-0.401693
AT5G01590			-27.5711	-0.448153
AT1G48920	PARL1	nucleolin like 1	-27.5019	-0.145528
AT5G58250	EMB3143		-27.0209	-0.179221
AT4G24120	YSL1	YELLOW STRIPE like 1	-26.9857	-2.27865
AT4G15110	CYP97B3	cytochrome P450, family 97, subfamily B, polypeptide 3	-26.6923	-0.752871
AT2G30600		BTB/POZ domain-containing protein	-26.6855	-0.860014
AT4G38680	GRP2	glycine rich protein 2	-26.3892	-0.354158
AT5G64400			-26.2793	-0.292715
AT3G13470	Cpn60beta2	TCP-1/cpn60 chaperonin family protein	-26.2113	-0.251439
AT3G04550			-24.9463	-0.359037
AT4G14320		Zinc-binding ribosomal protein family protein	-24.8634	-0.196045
AT2G04030	HSP90.5	Chaperone protein htpG family protein	-24.7496	-0.155347
AT5G20250	RS6	Raffinose synthase family protein	-24.6543	-0.423006
AT1G49010		Duplicated homeodomain-like superfamily protein	-24.01	-1.66825
AT2G20670		Protein of unknown function (DUF506)	-23.415	-0.627498
AT5G22920		CHY-type/CTCHY-type/RING-type Zinc finger protein	-23.3519	-0.638514
AT3G18890	Tic62	NAD(P)-binding Rossmann-fold superfamily protein	-23.2934	-0.375297
AT5G50250	CP31B	chloroplast RNA-binding protein 31B	-23.018	-0.296676
AT1G11430		plastid developmental protein DAG, putative	-22.6853	-0.222114
AT3G59780		Rhodanese/Cell cycle control phosphatase superfamily protein	-22.6837	-0.308741
AT5G11450	PPD5	Mog1/PsbP/DUF1795-like photosystem II reaction center PsbP family protein	-22.6214	-0.307206
AT2G42590	GRF9	general regulatory factor 9	-21.4793	-0.182602
AT1G22630			-21.4132	-0.345715
AT3G57280		Transmembrane proteins 14C	-21.0242	-1.0981
AT5G25350	EBF2	EIN3-binding F box protein 2	-20.7778	-0.531635
AT4G34740	CIA1	GLN phosphoribosyl pyrophosphate amidotransferase 2	-20.3429	-1.18665
AT3G15770			-12.2175	-1.10519
AT1G09240	NAS3	nicotianamine synthase 3	-12.1877	-2.19307
AT4G35440	CLCE	chloride channel E	-10.1767	-1.4867
AT1G76800		Vacuolar iron transporter (VIT) family protein	-9.96789	-2.32999	-5.8105	-2.50927
AT1G69490	NAP	NAC-like, activated by AP3/PI	-9.12258	-1.57408
AT1G13650			-8.85114	-1.69682
AT4G32690	GLB3	hemoglobin 3	-8.36284	-1.32758
AT3G47340	DIN6	glutamine-dependent asparagine synthase 1	-4.19404	-1.47261
AT4G35420	TKPR1	dihydroflavonol 4-reductase-like1	-4.10179	-1.42208
AT5G14940		Major facilitator superfamily protein	-3.84997	-1.15109
AT2G28120		Major facilitator superfamily protein	-3.52234	-1.50122
AT5G23690		Polynucleotide adenylyltransferase family protein	-3.39144	-1.13453
AT2G36790	UGT73C6	UDP-glucosyl transferase 73C6	4.31953	1.99435
AT2G47000	PGP4	ATP binding cassette subfamily B4	6.82141	1.43182
AT1G01520	ASG4	Homeodomain-like superfamily protein	13.1544	2.85688
AT1G62420		Protein of unknown function (DUF506)	16.5643	5.52678
AT2G30770	CYP71A13	cytochrome P450, family 71, subfamily A, polypeptide 13	20.118	2.21144
AT3G10720		Plant invertase/pectin methylesterase inhibitor superfamily	20.3558	1.05059
AT4G19840	PP2-A1	phloem protein 2-A1	20.885	0.270668
AT5G62690	TUB2	tubulin beta chain 2	21.6556	0.216431
AT4G39940	APK2	APS-kinase 2	22.5667	0.387589
AT1G16720	HCF173	high chlorophyll fluorescence phenotype 173	23.3353	0.410943
AT5G45350		proline-rich family protein	23.7221	0.567693
AT3G16370		GDSL-like Lipase/Acylhydrolase superfamily protein	24.293	0.17265
AT5G44580			24.6334	0.221721
AT2G43100	IPMI2	isopropylmalate isomerase 2	24.9241	0.268391
AT1G78020		Protein of unknown function (DUF581)	25.1122	0.310181
AT1G78020		Protein of unknown function (DUF581)	25.1122	0.310181
AT4G39330	CAD9	cinnamyl alcohol dehydrogenase 9	25.2257	0.293258
AT3G02020	AK3	aspartate kinase 3	25.235	0.431933
AT1G56190		Phosphoglycerate kinase family protein	26.3278	0.307104
AT3G17770		Dihydroxyacetone kinase	26.3724	1.41122
AT1G56580	SVB	Protein of unknown function, DUF538	26.4848	0.207334
AT3G24503	REF1	aldehyde dehydrogenase 2C4	27.8721	0.429081
AT5G15950		Adenosylmethionine decarboxylase family protein	28.939	1.20261
AT3G48140		B12D protein	28.9785	0.118186
AT5G65010	ASN2	asparagine synthetase 2	29.475	0.346782
AT2G40880	FL3-27	cystatin A	30.0328	0.344773
AT5G23010	MAM1	methylthioalkylmalate synthase 1	34.6773	0.225331
AT5G05270		Chalcone-flavanone isomerase family protein	35.0332	1.20826
AT4G27520	ENODL2	early nodulin-like protein 2	35.0557	0.396743
AT1G16410	SPS1	cytochrome p450 79f1	35.7398	0.385381
AT2G26080	GLDP2	glycine decarboxylase P-protein 2	36.4368	0.295689
AT3G13520	ATAGP12	arabinogalactan protein 12	42.3236	0.335863
AT5G19140	ATAILP1	Aluminium induced protein with YGL and LRDR motifs	43.4314	0.205581
AT1G55330	ATAGP21	arabinogalactan protein 21	43.9582	0.286821
AT1G32900	GBSS1	UDP-Glycosyltransferase superfamily protein	48.3762	1.00961
AT3G14050	RSH2	RELA/SPOT homolog 2	49.1182	2.40311
AT1G09310		Protein of unknown function, DUF538	51.0668	0.0859798
AT2G42600	PPC2	phosphoenolpyruvate carboxylase 2	56.2586	0.370623
AT3G26520	TIP2	tonoplast intrinsic protein 2	67.9582	0.155916
AT4G23670		Polyketide cyclase/dehydrase and lipid transport superfamily protein	79.7932	0.265076
AT1G55360		Protein of Unknown Function (DUF239)	91.4378	1.04958
AT4G22890	PGR5-LIKE A	PGR5-LIKE A	95.3581	0.623734
AT2G45960	TMP-A	plasma membrane intrinsic protein 1B	97.6258	0.228688
AT3G27060	TSO2	Ferritin/ribonucleotide reductase-like family protein	101.044	1.55315
AT1G64980		Nucleotide-diphospho-sugar transferases superfamily protein	162.14	2.42402
AT1G13440	GAPC2	glyceraldehyde-3-phosphate dehydrogenase C2	177.952	0.269345

## Sheet: Root C2
ID	Symbol	Description	L-Delta	L-log2ratio	R-Delta	R-log2ratio
AT1G09560	GLP5	germin-like protein 5			1465.77	2.91185
AT4G31940	CYP82C4	cytochrome P450, family 82, subfamily C, polypeptide 4			891.34	7.52761
AT4G19690	IRT1	iron-regulated transporter 1	6.09781	6.56694	843.331	5.75732
AT1G02500	SAM1	S-adenosylmethionine synthetase 1			711.261	1.91758
AT3G13610	F6H1	2-oxoglutarate (2OG) and Fe(II)-dependent oxygenase superfamily protein			702.538	3.32565
AT3G07720		Galactose oxidase/kelch repeat superfamily protein			593.352	4.53044
AT1G07610	MT1C	metallothionein 1C			545.804	0.984197
AT2G37040	PAL1	PHE ammonia lyase 1			475.77	1.38317
AT4G30190	AHA2	H(+)-ATPase 2			412.271	0.905877
AT5G02780	GSTL1	glutathione transferase lambda 1			356.812	5.82737
AT2G36880	MAT3	methionine adenosyltransferase 3			327.329	0.817491
AT4G34050	CCoAOMT	S-adenosyl-L-methionine-dependent methyltransferases superfamily protein			310.895	0.473592
AT3G53260	PAL2	phenylalanine ammonia-lyase 2			302.345	1.97132
AT4G13940	SAHH1	S-adenosyl-L-homocysteine hydrolase			271.471	0.270234
AT3G53480	PDR9	pleiotropic drug resistance 9			270.909	2.42928
AT2G30490	REF3	cinnamate-4-hydroxylase			211.104	0.58573
AT1G53310	PPC1	phosphoenolpyruvate carboxylase 1			204.187	1.2206
AT1G77120	ATADH1	alcohol dehydrogenase 1			201.433	0.560417
AT3G12900		2-oxoglutarate (2OG) and Fe(II)-dependent oxygenase superfamily protein			190.298	9.18896
AT3G52880	MDAR1	monodehydroascorbate reductase 1			180.945	1.15598
AT1G51680	AT4CL1	4-coumarate:CoA ligase 1			176.038	1.69011
AT5G37600	GSR 1	glutamine synthase clone R1			170.884	0.715488
AT1G45145	TRX5	thioredoxin H-type 5			156.448	0.934734
AT5G04950	NAS1	nicotianamine synthase 1			145.492	2.13044
AT5G45070	PP2-A8	phloem protein 2-A8			143.225	2.97177
AT1G74770		zinc ion binding			139.864	2.67677
AT3G50740	UGT72E1	UDP-glucosyl transferase 72E1			138.38	3.07978
AT3G21240	AT4CL2	4-coumarate:CoA ligase 2			130.798	1.89777
AT1G22410		Class-II DAHP synthetase family protein			130.32	0.632637
AT1G73330	DR4	drought-repressed 4			107.305	0.232001
AT2G32720	CB5-B	cytochrome B5 isoform B			102.146	0.944241
AT5G48930	HCT	hydroxycinnamoyl-CoA shikimate/quinate hydroxycinnamoyl transferase			101.782	1.02519
AT2G28160	FIT	FER-like regulator of iron uptake			101.761	2.05164
AT4G19160					95.1184	1.19526
AT3G58810	MTPA2	metal tolerance protein A2			94.2686	4.1216
AT5G02380	MT2B	metallothionein 2B			90.4294	0.157553
AT1G09780	iPGAM1	Phosphoglycerate mutase, 2,3-bisphosphoglycerate-independent			88.8252	0.409909
AT5G03240	UBQ3	polyubiquitin 3			88.5695	0.237831
AT5G47910	RBOHD	respiratory burst oxidase homologue D			85.7389	1.35918
AT2G43610		Chitinase family protein			83.691	0.454452
AT3G01120	MTO1	Pyridoxal phosphate (PLP)-dependent transferases superfamily protein			80.8505	0.498914
AT3G25930		Adenine nucleotide alpha hydrolases-like superfamily protein			80.757	0.61773
AT2G16060	NSHB1	hemoglobin 1	20.9958	0.978681	80.4867	0.40454
AT1G56160	MYB72	myb domain protein 72			78.2362	9.52397
AT1G52760	LysoPL2	lysophospholipase 2			78.2295	0.638327
AT5G19760		Mitochondrial substrate carrier family protein			74.4308	0.416649
AT1G22930		T-complex protein 11			74.2264	1.06965
AT3G48450		RPM1-interacting protein 4 (RIN4) family protein			73.0366	2.43268
AT1G49820	MTK1	S-methyl-5-thioribose kinase			71.5507	1.45186
AT2G01670	NUDT17	nudix hydrolase homolog 17			70.1993	0.912211
AT1G14870	PCR2	PLANT CADMIUM RESISTANCE 2			69.1436	0.544531
AT3G02360		6-phosphogluconate dehydrogenase family protein			68.2504	0.52171
AT4G25640	FFT	detoxifying efflux carrier 35			66.8976	1.20881
AT3G14940	PPC3	phosphoenolpyruvate carboxylase 3	5.9466	1.7398	65.9176	0.513005
AT1G65840	PAO4	polyamine oxidase 4			65.744	0.794088
AT1G80360		Pyridoxal phosphate (PLP)-dependent transferases superfamily protein			65.1953	0.911818
AT5G45510		Leucine-rich repeat (LRR) family protein			63.6027	0.46231
AT5G40760	G6PD6	glucose-6-phosphate dehydrogenase 6			63.4493	0.746032
AT5G03570	IREG2	iron regulated 2			63.2029	2.92451
AT3G02780	IPP2	isopentenyl pyrophosphate:dimethylallyl pyrophosphate isomerase 2			60.943	0.351808
AT5G47120	BI1	BAX inhibitor 1			59.1137	0.600527
AT4G14716	SGB3	acireductone dioxygenase 1			55.8222	0.490941
AT3G23600		alpha/beta-Hydrolases superfamily protein			55.6652	0.349268
AT2G05830		NagB/RpiA/CoA transferase-like superfamily protein			55.2649	1.23056
AT3G18560					55.2501	1.80234
AT5G66985					55.2372	0.933142
AT3G12820	MYB10	myb domain protein 10	4.14748	1.75957	54.3817	4.90133
AT5G13420		Aldolase-type TIM barrel family protein			53.8654	0.219316
AT4G30210	ATR2	P450 reductase 2			53.7147	0.678933
AT5G38820		Transmembrane amino acid transporter family protein			52.9344	5.71174
AT5G66120		3-dehydroquinate synthase, putative			52.8211	0.876411
AT5G62390	BAG7	BCL-2-associated athanogene 7			51.4735	0.400415
AT1G18910		zinc ion binding;zinc ion binding			50.3426	1.7345
AT2G40890	CYP98A3	cytochrome P450, family 98, subfamily A, polypeptide 3			50.1839	0.739499
AT3G48890	MSBP2	membrane-associated progesterone binding protein 3			50.1629	0.711853
AT1G35580	CINV1	cytosolic invertase 1			48.9394	0.407403
AT5G23020	MAM3	2-isopropylmalate synthase 2			48.3219	0.378514
AT3G22890	APS1	ATP sulfurylase 1			47.0683	0.318911
AT5G40590		Cysteine/Histidine-rich C1 domain family protein			45.5786	1.57945
AT2G29995					45.3433	1.71819
AT1G48850	EMB1144	chorismate synthase, putative / 5-enolpyruvylshikimate-3-phosphate phospholyase, putative			45.2708	0.598748
AT4G02890	UBQ14	Ubiquitin family protein			44.4652	0.150518
AT5G03380		Heavy metal transport/detoxification superfamily protein			44.355	0.558391
AT4G13860		RNA-binding (RRM/RBD/RNP motifs) family protein			43.7265	0.987676
AT1G06550		ATP-dependent caseinolytic (Clp) protease/crotonase family protein			43.3804	0.637133
AT4G04610	PRH19	APS reductase 1			43.3715	0.526169
AT1G28680		HXXXD-type acyl-transferase family protein			42.4407	0.898135
AT5G53850		haloacid dehalogenase-like hydrolase family protein			41.7361	1.06057
AT1G78080	WIND1	related to AP2 4			41.5256	0.66937
AT1G29280	WRKY65	WRKY DNA-binding protein 65			40.4753	0.58979
AT1G58080	HISN1A	ATP phosphoribosyl transferase 1			40.3912	0.754931
AT2G45290		Transketolase			40.373	0.624484
AT2G45400	BEN1	NAD(P)-binding Rossmann-fold superfamily protein			39.6492	1.09916
AT3G27570		Sucrase/ferredoxin-like family protein			39.5765	0.865068
AT5G17770	CBR1	NADH:cytochrome B5 reductase 1			39.2406	0.324024
AT4G33070		Thiamine pyrophosphate dependent pyruvate decarboxylase family protein			37.9559	0.40047
AT5G54800	GPT1	glucose 6-phosphate/phosphate translocator 1			37.3942	0.49641
AT3G27890	NQR	NADPH:quinone oxidoreductase			37.1012	0.330219
AT3G21770		Peroxidase superfamily protein			37	0.198136
AT5G20090		Uncharacterised protein family (UPF0041)			36.4404	0.400063
AT5G63600	FLS5	flavonol synthase 5			36.103	0.287676
AT4G01610		Cysteine proteinases superfamily protein			35.9274	0.254921
AT2G43590		Chitinase family protein			35.7698	1.04475
AT4G19200		proline-rich family protein			35.3164	0.514526
AT5G22630	ADT5	arogenate dehydratase 5			35.239	0.634092
AT4G10270		Wound-responsive family protein			34.7793	0.716057
AT3G06350	MEE32	dehydroquinate dehydratase, putative / shikimate dehydrogenase, putative			34.729	0.679139
AT3G44990	XTR8	xyloglucan endo-transglycosylase-related 8			34.3919	0.269794
AT2G01880	PAP7	purple acid phosphatase 7			34.3646	1.64954
AT5G17820		Peroxidase superfamily protein			34.3472	0.397831
AT3G60330	HA7	H(+)-ATPase 7			34.289	2.08523
AT3G61410					34.011	2.68682
AT1G77280		Protein kinase protein with adenine nucleotide alpha hydrolases-like domain			33.9075	2.00416
AT1G17170	GSTU24	glutathione S-transferase TAU 24			33.3998	0.568971
AT2G22250	MEE17	aspartate aminotransferase			32.8359	1.02642
AT4G11600	PHGPX	glutathione peroxidase 6			32.8151	0.190761
AT1G01800		NAD(P)-binding Rossmann-fold superfamily protein			32.5745	0.588856
AT3G18280		Bifunctional inhibitor/lipid-transfer protein/seed storage 2S albumin superfamily protein	24.7681	0.62325	32.545	0.219252
AT3G08590	iPGAM2	Phosphoglycerate mutase, 2,3-bisphosphoglycerate-independent			32.0762	0.502408
AT1G80180					31.5209	1.29131
AT1G73120					31.3323	3.14785
AT1G27030					30.9724	0.48854
AT4G30670		Putative membrane lipoprotein			30.8985	0.68648
AT5G67330	NRAMP4	natural resistance associated macrophage protein 4	77.4257	2.38384	30.8914	1.31131
AT1G32450	NRT1.5	nitrate transporter 1.5			30.8686	0.191652
AT2G46750		D-arabinono-1,4-lactone oxidase family protein			30.6797	1.39266
AT4G20110	VSR7	VACUOLAR SORTING RECEPTOR 7			30.1266	0.751155
AT4G21980	ATG8A	Ubiquitin-like superfamily protein			30.0349	0.316804
AT4G39980	DHS1	3-deoxy-D-arabino-heptulosonate 7-phosphate synthase 1			29.8455	0.437138
AT1G17180	GSTU25	glutathione S-transferase TAU 25			29.6834	0.486826
AT2G20820					29.5598	0.204229
AT2G32240					29.3284	0.31454
AT1G72510		Protein of unknown function (DUF1677)			29.0967	0.503586
AT4G30490		AFG1-like ATPase family protein			28.3395	1.31268
AT1G64590		NAD(P)-binding Rossmann-fold superfamily protein			28.2427	1.04454
AT4G36990	HSFB1	heat shock factor 4			27.9998	0.630649
AT3G62580		Late embryogenesis abundant protein (LEA) family protein			27.7808	0.34559
AT5G27920		F-box family protein			25.7381	1.0968
AT4G29900	CIF1	autoinhibited Ca(2+)-ATPase 10			25.3839	0.888533
AT1G51070	bHLH115	basic helix-loop-helix (bHLH) DNA-binding superfamily protein			25.373	0.331876
AT5G46230		Protein of unknown function, DUF538			24.6018	0.902838
AT4G16190		Papain family cysteine protease			24.5134	0.42999
AT5G62480	GSTU9	glutathione S-transferase tau 9			24.0894	0.974283
AT5G37740		Calcium-dependent lipid-binding (CaLB domain) family protein			23.7955	0.388169
AT5G65670	IAA9	indole-3-acetic acid inducible 9			23.7803	0.1128
AT1G80830	PMIT1	natural resistance-associated macrophage protein 1			23.6999	0.456439
AT1G15670		Galactose oxidase/kelch repeat superfamily protein			23.2976	1.08961
AT4G17900		PLATZ transcription factor family protein			23.0034	0.532955
AT4G37070	PLP1	Acyl transferase/acyl hydrolase/lysophospholipase superfamily protein			22.9098	0.542491
AT3G29200	CM1	chorismate mutase 1			22.7994	0.650117
AT4G17670		Protein of unknown function (DUF581)			22.0148	0.619768
AT5G56080	NAS2	nicotianamine synthase 2			21.7054	0.455475
AT5G45080	PP2-A6	phloem protein 2-A6			21.5876	1.8423
AT3G53280	CYP71B5	cytochrome p450 71b5			21.4607	6.46211
AT5G25460		Protein of unknown function, DUF642			21.3012	0.379877
AT5G19970					21.2417	1.48744
AT4G33666					21.16	2.56085
AT2G41660	MIZ1	Protein of unknown function, DUF617			21.0847	0.824382
AT1G09430	ACLA-3	ATP-citrate lyase A-3			20.8342	0.360573
AT5G24760		GroES-like zinc-binding dehydrogenase family protein			20.7936	0.681142
AT2G31350	GLX2-5	glyoxalase 2-5			20.555	0.757395
AT4G35040	bZIP19	Basic-leucine zipper (bZIP) transcription factor family protein			20.4719	0.5825
AT4G38620	MYB4	myb domain protein 4			20.3461	0.728335
AT3G46900	COPT2	copper transporter 2			20.19	5.92735
AT3G53230		ATPase, AAA-type, CDC48 protein			20.0816	0.862364
AT5G56350		Pyruvate kinase family protein			19.9072	0.324261
AT1G72430		SAUR-like auxin-responsive protein family	43.7812	0.615596	19.9012	0.503474
AT4G26060		Ribosomal protein L18ae family			19.7665	0.574319
AT3G58990	IPMI1	isopropylmalate isomerase 1			19.6901	0.606606
AT4G30120	HMA3	heavy metal atpase 3			18.6364	4.03431
AT4G19370		Protein of unknown function (DUF1218)			17.7734	3.40847
AT4G14630	GLP9	germin-like protein 9			17.6793	1.08138
AT3G58060		Cation efflux family protein			17.5508	5.43864
AT5G42830		HXXXD-type acyl-transferase family protein			17.2947	1.57768
AT5G13910	LEP	Integrase-type DNA-binding superfamily protein			15.328	1.09709
AT2G34390	NLM4	NOD26-like intrinsic protein 2;1			14.7754	1.45682
AT5G61250	GUS1	glucuronidase 1			14.1294	1.34166
AT1G51830		Leucine-rich repeat protein kinase family protein			13.5262	1.27133
AT1G24320		Six-hairpin glycosidases superfamily protein			13.4724	1.16838
AT5G50760		SAUR-like auxin-responsive protein family			12.5864	1.40303
AT5G04730		Ankyrin-repeat containing protein			12.0671	3.45254
AT3G51540					10.4124	1.47988
AT5G01490	CAX4	cation exchanger 4			10.2026	1.36103
AT1G05700		Leucine-rich repeat transmembrane protein kinase protein			10.0453	1.45508
AT1G51840		protein kinase-related			9.92775	1.15104
AT5G26820	RTS3	iron-regulated protein 3			9.06467	1.34243
AT3G47040		Glycosyl hydrolase family protein			8.86924	1.62275
AT5G54790					8.53301	1.62749
AT5G22890		C2H2 and C2HC zinc fingers superfamily protein			8.45171	1.1538
AT2G30670		NAD(P)-binding Rossmann-fold superfamily protein			7.95003	1.73987
AT2G30760			32.8219	5.84254	7.89657	4.46483
AT3G57160					6.97699	1.34399
AT2G20030		RING/U-box superfamily protein			6.90195	2.67986
AT3G14470		NB-ARC domain-containing disease resistance protein			6.62397	1.2536
AT2G21020					6.34641	1.08049
AT2G30660		ATP-dependent caseinolytic (Clp) protease/crotonase family protein			6.32691	3.44787
AT3G51200		SAUR-like auxin-responsive protein family			6.08217	15
AT1G70610	TAP1	transporter associated with antigen processing protein 1			6.03388	1.08244
AT1G61560	MLO6	Seven transmembrane MLO family protein			5.65637	1.06129
AT4G09110		RING/U-box superfamily protein			5.64171	4.10237
AT1G05680	UGT74E2	Uridine diphosphate glycosyltransferase 74E2			5.46293	1.44922
AT1G09790	COBL6	COBRA-like protein 6 precursor			5.2426	5.19299
AT4G10510		Subtilase family protein			5.09708	2.98815
AT2G43570	CHI	chitinase, putative			5.08586	1.05817
AT1G16150	WAKL4	wall associated kinase-like 4			5.03327	1.44793
AT2G28990		Leucine-rich repeat protein kinase family protein			4.90851	1.03019
AT5G22555					4.89616	1.18965
AT4G38830	CRK26	cysteine-rich RLK (RECEPTOR-like protein kinase) 26			4.86584	1.76906
AT5G07390	RBOHA	respiratory burst oxidase homolog A			4.67709	1.16192
AT5G51160		Ankyrin repeat family protein			4.23018	1.04903
AT3G10320		Glycosyltransferase family 61 protein			3.90735	1.26686
AT4G30130		Protein of unknown function (DUF630 and DUF632)			2.86104	1.27218
AT5G59400			-8.58379	-2.71086	-2.37531	-1.04108
AT4G13250	NYC1	NAD(P)-binding Rossmann-fold superfamily protein	-75.3311	-3.2303	-3.17061	-1.2094
AT2G29320		NAD(P)-binding Rossmann-fold superfamily protein			-3.22798	-1.32668
AT2G34500	CYP710A1	cytochrome P450, family 710, subfamily A, polypeptide 1			-3.55634	-1.42112
AT4G04990		Protein of unknown function (DUF761)			-3.98033	-1.93541
AT2G31945					-5.293	-1.3439
AT1G74490		Protein kinase superfamily protein			-5.85127	-1.13057
AT1G72900		Toll-Interleukin-Resistance (TIR) domain-containing protein			-6.12123	-1.02314
AT5G24380	YSL2	YELLOW STRIPE like 2			-6.72374	-1.10502
AT5G59520	ZIP2	ZRT/IRT-like protein 2			-9.52713	-2.63157
AT3G02850	SKOR	STELAR K+ outward rectifier			-12.0576	-1.34001
AT1G68650		Uncharacterized protein family (UPF0016)	-10.5623	-3.59959	-13.151	-1.53765
AT1G13080	CYP71B2	cytochrome P450, family 71, subfamily B, polypeptide 2			-13.3169	-1.18253
AT1G21140		Vacuolar iron transporter (VIT) family protein	-4.92414	-4.22943	-13.717	-2.13104
AT4G01430		nodulin MtN21 /EamA-like transporter family protein			-14.5854	-1.71524
AT5G19600	SULTR3;5	sulfate transporter 3;5			-15.0153	-1.08627
AT3G08030		Protein of unknown function, DUF642			-19.8031	-0.387667
AT4G05390	RFNR1	root FNR 1			-19.8245	-0.567753
AT1G53240	mMDH1	Lactate/malate dehydrogenase family protein			-19.8252	-0.128533
AT4G31500	SUR2	cytochrome P450, family 83, subfamily B, polypeptide 1			-20.0185	-0.214928
AT3G06035		Glycoprotein membrane precursor GPI-anchored			-20.0353	-0.394176
AT5G19890		Peroxidase superfamily protein			-20.0553	-0.257378
AT2G17710					-20.1144	-0.580025
AT3G56070	ROC2	rotamase cyclophilin 2			-20.1151	-0.242186
AT4G12160					-20.1236	-0.374264
AT1G72160		Sec14p-like phosphatidylinositol transfer family protein			-20.2942	-0.263821
AT2G32270	ZIP3	zinc transporter 3 precursor			-20.3792	-1.01183
AT5G35360	CAC2	acetyl Co-enzyme a carboxylase biotin carboxylase subunit			-20.6981	-0.225011
AT3G16470	JR1	Mannose-binding lectin superfamily protein			-20.7137	-0.216116
AT1G30370	DLAH	alpha/beta-Hydrolases superfamily protein			-20.7177	-1.14181
AT1G60140	TPS10	trehalose phosphate synthase			-20.8468	-0.645309
AT1G36060		Integrase-type DNA-binding superfamily protein			-20.8818	-0.820026
AT4G04770	ATNAP1	ATP binding cassette protein 1	-99.4129	-2.72111	-21.0672	-1.18169
AT5G47770	FPS1	farnesyl diphosphate synthase 1			-21.2032	-0.231792
AT2G28780					-21.3679	-0.467796
AT1G29250		Alba DNA/RNA-binding protein			-21.4825	-0.245551
AT2G28840	XBAT31	XB3 ortholog 1 in Arabidopsis thaliana			-21.754	-0.238839
AT5G14800	P5CR	pyrroline-5- carboxylate (P5C) reductase			-21.7916	-0.25991
AT5G12250	TUB6	beta-6 tubulin			-21.8515	-0.188864
AT1G76010		Alba DNA/RNA-binding protein			-22.0544	-0.273484
AT5G40130					-22.2485	-0.100652
AT1G43710	emb1075	Pyridoxal phosphate (PLP)-dependent transferases superfamily protein			-22.3463	-0.254917
AT2G41650					-22.8942	-0.23293
AT2G25980		Mannose-binding lectin superfamily protein			-22.9139	-0.288634
AT3G16390	NSP3	nitrile specifier protein 3			-23.0771	-0.593975
AT5G40510		Sucrase/ferredoxin-like family protein			-23.1378	-0.75961
AT2G19760	PRF1	profilin 1			-23.1741	-0.179011
AT2G02930	GSTF3	glutathione S-transferase F3			-23.3519	-0.610054
AT5G05170	IXR1	Cellulose synthase family protein			-23.3808	-0.152056
AT3G27240		Cytochrome C1 family	-24.7361	-0.70271	-23.507	-0.248663
AT4G11150	VHA-E1	vacuolar ATP synthase subunit E1			-24.0536	-0.115716
AT4G39660	AGT2	alanine:glyoxylate aminotransferase 2			-24.2073	-0.608948
AT3G13790	ATCWINV1	Glycosyl hydrolases family 32 protein			-24.2288	-0.358769
AT5G56870	BGAL4	beta-galactosidase 4			-24.3279	-0.814825
AT4G26970	ACO2	aconitase 2			-24.3553	-0.263372
AT1G21100	IGMT1	O-methyltransferase family protein			-24.4805	-1.11867
AT5G52470	SKIP7	fibrillarin 1			-25.0334	-0.211879
AT2G01450	MPK17	MAP kinase 17			-25.3924	-0.493562
AT1G62660		Glycosyl hydrolases family 32 protein			-25.7081	-0.384586
AT3G20370		TRAF-like family protein			-25.7875	-0.229665
AT3G23990	HSP60-3B	heat shock protein 60			-26.2084	-0.22528
AT3G01260		Galactose mutarotase-like superfamily protein			-26.2538	-0.392125
AT5G59880	ADF3	actin depolymerizing factor 3			-26.3154	-0.146668
AT5G43180		Protein of unknown function, DUF599			-26.8907	-0.502478
AT1G74500	TMO7	activation-tagged BRI1(brassinosteroid-insensitive 1)-suppressor 1			-27.2791	-0.487805
AT1G47260	GAMMA CA2	gamma carbonic anhydrase 2			-27.3724	-0.238679
AT5G44340	TUB4	tubulin beta chain 4			-27.735	-0.126487
AT1G73260	KTI1	kunitz trypsin inhibitor 1			-27.7707	-0.5987
AT4G11290		Peroxidase superfamily protein			-28.1986	-0.628568
AT3G19450	CAD4	GroES-like zinc-binding alcohol dehydrogenase family protein			-29.0503	-0.28805
AT2G39310	JAL22	jacalin-related lectin 22			-29.2285	-0.389756
AT5G44380		FAD-binding Berberine family protein			-29.3476	-0.256144
AT1G03870	FLA9	FASCICLIN-like arabinoogalactan 9			-30.1123	-0.514923
AT5G40850	UPM1	urophorphyrin methylase 1	-41.7955	-0.896276	-31.2974	-0.558396
AT2G25450		2-oxoglutarate (2OG) and Fe(II)-dependent oxygenase superfamily protein			-31.3532	-0.201666
AT5G01870		Bifunctional inhibitor/lipid-transfer protein/seed storage 2S albumin superfamily protein			-31.5116	-0.498931
AT3G09220	LAC7	laccase 7			-31.7533	-1.93809
AT1G48630	RACK1B_AT	receptor for activated C kinase 1B			-32.0211	-0.251575
AT1G49570		Peroxidase superfamily protein			-32.3102	-0.351888
AT3G12500	PR3	basic chitinase			-32.4998	-0.939668
AT1G05260	RCI3A	Peroxidase superfamily protein			-33.6193	-0.277106
AT5G53460	GLT1	NADH-dependent glutamate synthase 1			-33.7046	-0.221736
AT2G01530	ZCE2	MLP-like protein 329			-34.2074	-0.596195
AT1G52050		Mannose-binding lectin superfamily protein			-34.3621	-0.514111
AT1G53910	RAP2.12	related to AP2 12	-40.3927	-1.07539	-34.6647	-0.478064
AT3G23810	SAHH2	S-adenosyl-l-homocysteine (SAH) hydrolase 2			-35.7488	-0.228181
AT2G46330	ATAGP16	arabinogalactan protein 16			-35.8747	-0.381665
AT1G65930	cICDH	cytosolic NADP+-dependent isocitrate dehydrogenase			-36.403	-0.0881742
AT1G49860	GSTF14	glutathione S-transferase (class phi) 14			-36.606	-0.414299
AT1G17880	BTF3	basic transcription factor 3			-36.8687	-0.266325
AT1G44800		nodulin MtN21 /EamA-like transporter family protein			-37.3422	-0.303652
AT1G20450	LTI45	Dehydrin family protein			-37.9146	-0.220891
AT5G63660	PDF2.5	Scorpion toxin-like knottin superfamily protein			-38.0591	-0.650712
AT4G37870	PEPCK	phosphoenolpyruvate carboxykinase 1			-38.4336	-0.282346
AT1G21120	IGMT2	O-methyltransferase family protein			-38.8317	-1.39612
AT3G58610		ketol-acid reductoisomerase			-39.5504	-0.274797
AT3G25190		Vacuolar iron transporter (VIT) family protein	-7.59947	-1.14616	-40.4209	-1.05333
AT1G06640		2-oxoglutarate (2OG) and Fe(II)-dependent oxygenase superfamily protein			-40.6746	-0.273348
AT5G54370		Late embryogenesis abundant (LEA) protein-related			-40.7294	-0.283995
AT2G01520	ZCE1	MLP-like protein 328			-42.2425	-0.335129
AT5G11740	ATAGP15	arabinogalactan protein 15			-42.2759	-0.175678
AT3G15950	NAI2	DNA topoisomerase-related			-42.341	-0.22797
AT3G50970	XERO2	dehydrin family protein			-44.0308	-0.410259
AT3G16450	JAL33	Mannose-binding lectin superfamily protein			-47.2209	-0.362209
AT4G37410	CYP81F4	cytochrome P450, family 81, subfamily F, polypeptide 4			-47.6215	-0.342917
AT1G21110	IGMT3	O-methyltransferase family protein			-48.2145	-1.37105
AT3G01420	PADOX-1	Peroxidase superfamily protein			-49.2876	-0.28247
AT5G47930		Zinc-binding ribosomal protein family protein			-50.0148	-0.181688
AT5G13930	TT4	Chalcone and stilbene synthase family protein			-51.1879	-0.421958
AT3G12120	FAD2	fatty acid desaturase 2			-52.2009	-0.210157
AT3G48990		AMP-dependent synthetase and ligase family protein			-52.8265	-0.444895
AT1G77330		2-oxoglutarate (2OG) and Fe(II)-dependent oxygenase superfamily protein			-55.1016	-0.434458
AT4G35090	CAT2	catalase 2			-55.8307	-0.6593
AT3G16430	JAL31	jacalin-related lectin 31			-55.8523	-0.369796
AT4G11010	NDPK3	nucleoside diphosphate kinase 3			-55.9879	-0.185397
AT5G19770	TUA3	tubulin alpha-3			-56.664	-0.259381
AT4G25100	FSD1	Fe superoxide dismutase 1	-239.221	-4.25681	-57.4479	-2.14849
AT1G75750	GASA1	GAST1 protein homolog 1			-59.9003	-0.401156
AT5G09810	ACT7	actin 7			-62.4224	-0.254901
AT2G37130		Peroxidase superfamily protein			-62.4991	-0.985264
AT3G16460	JAL34	Mannose-binding lectin superfamily protein			-63.917	-0.184119
AT4G09800	RPS18C	S18 ribosomal protein			-65.0922	-0.240934
AT3G60750		Transketolase			-65.7744	-0.457947
AT4G09000	GRF1	general regulatory factor 1			-66.4949	-0.297642
AT5G04590	SIR	sulfite reductase	-103.469	-1.15281	-68.028	-0.667752
AT1G01620	TMP-B	plasma membrane intrinsic protein 1C			-69.9657	-0.400193
AT5G64100		Peroxidase superfamily protein			-70.2597	-0.677671
AT3G62040		Haloacid dehalogenase-like hydrolase (HAD) superfamily protein			-71.0622	-0.514159
AT2G44790	UCC2	uclacyanin 2			-72.774	-0.432729
AT4G08770	Prx37	Peroxidase superfamily protein			-74.1774	-0.688151
AT4G11650	OSM34	osmotin 34			-76.3393	-0.580938
AT1G15380	GLYI4	Lactoylglutathione lyase / glyoxalase I family protein			-78.2362	-0.860358
AT4G15390		HXXXD-type acyl-transferase family protein			-82.2675	-0.415925
AT1G19570	DHAR5	dehydroascorbate reductase			-82.8729	-0.221255
AT1G20440	RD17	cold-regulated 47			-85.3405	-0.224454
AT4G16260		Glycosyl hydrolase superfamily protein			-93.5567	-0.617652
AT1G30510	RFNR2	root FNR 2			-94.5629	-0.489694
AT2G16600	ROC3	rotamase CYP 3			-94.8221	-0.14209
AT4G34870	ROC5	rotamase cyclophilin 5			-97.7049	-0.158726
AT4G30170		Peroxidase family protein			-98.2576	-0.750025
AT3G53980		Bifunctional inhibitor/lipid-transfer protein/seed storage 2S albumin superfamily protein			-99.1827	-0.506758
AT1G78040		Pollen Ole e 1 allergen and extensin family protein			-101.894	-0.241093
AT4G21960	PRXR1	Peroxidase superfamily protein			-103.815	-0.139349
AT3G56240	CCH	copper chaperone			-104.657	-0.792809
AT3G04720	PR4	pathogenesis-related 4			-105.538	-0.705397
AT3G53420	PIP2A	plasma membrane intrinsic protein 2A			-114.918	-0.296171
AT1G07890	MEE6	ascorbate peroxidase 1	-271.796	-1.95551	-122.019	-0.549852
AT1G77760	NR1	nitrate reductase 1			-133.49	-0.778288
AT4G33720		CAP (Cysteine-rich secretory proteins, Antigen 5, and Pathogenesis-related 1 protein) superfamily protein			-306.545	-1.44951
AT3G09260	PYK10	Glycosyl hydrolase superfamily protein			-569.979	-0.295003

## Sheet: REST
ID	Symbol	Description	L-Delta	L-log2ratio	R-Delta	R-log2ratio
AT1G08830	CSD1	copper/zinc superoxide dismutase 1	95.4125	0.383511	173.534	0.464906
AT1G12520	CCS	copper chaperone for SOD1	33.7117	0.591544
AT1G31580	ECS1	ECS1	129.575	0.326103
AT1G52820		2-oxoglutarate (2OG) and Fe(II)-dependent oxygenase superfamily protein			-18.2746	-3.74125
AT1G73040		Mannose-binding lectin superfamily protein	3.44688	1.22659
AT2G28190	CZSOD2	copper/zinc superoxide dismutase 2	162.119	0.365712
AT2G34610					-3.49485	-1.30279
AT2G42250	CYP712A1	cytochrome P450, family 712, subfamily A, polypeptide 1			-4.33784	-2.08462
AT3G02570	PMI1	Mannose-6-phosphate isomerase, type I	33.7315	0.702789
AT3G06890					20.1488	1.57885
AT3G11750	FOLB1	Dihydroneopterin aldolase			19.8231	3.86778
AT3G16360	AHP4	HPT phosphotransmitter 4	16.2831	2.58198
AT3G22231	PCC1	pathogen and circadian controlled 1	77.9329	0.61294
AT3G28220		TRAF-like family protein	10.7555	1.02114
AT3G49160		pyruvate kinase family protein	-10.9811	-5.75644
AT3G57540		Remorin family protein			-3.49677	-1.05503
AT4G01390		TRAF-like family protein	-5.96394	-1.49858
AT4G13345	MEE55	Serinc-domain containing serine and sphingolipid biosynthesis protein			6.20328	2.04742
AT4G18440		L-Aspartase-like family protein	-38.7071	-0.777831
AT4G19680	IRT2	iron regulated transporter 2			40.1427	4.20522
AT4G31950	CYP82C3	cytochrome P450, family 82, subfamily C, polypeptide 3			272.161	7.39352
AT4G31970	CYP82C2	cytochrome P450, family 82, subfamily C, polypeptide 2			298.74	7.18163
AT5G01060		Protein kinase protein with tetratricopeptide repeat domain			6.50518	2.15171
AT5G01600	FER1	ferretin 1	-233.028	-4.84685	-60.7933	-2.28824
AT5G62420		NAD(P)-linked oxidoreductase superfamily protein			13.4248	2.33547
