# Supplementary material for: The transcriptional response of Arabidopsis leaves to Fe deficiency
Source: Front Plant Sci. 2013 Jul 23;4:276. doi: 10.3389/fpls.2013.00276 (PMC3719017; doi:10.3389/fpls.2013.00276)
Supplement: Supplementary file 2 [file DataSheet2.XLSX]

## Sheet: Sheet1
Subunit	Paralog	ID	Rib	Description	Tissue
Large	L3	AT2G43030	L3	Ribosomal protein L3 family protein	Leaf
	L3	AT1G43170	L3A	ribosomal protein 1	Root
	L5	AT3G25520	L5A	ribosomal protein L5	Leaf
	L5	AT4G01310	L5P	Ribosomal L5P family protein	Leaf
	L5	AT5G39740	L5B	ribosomal protein L5 B	Root
	L6	AT1G05190	L6	Ribosomal protein L6 family	Leaf
	L6	AT1G18540	L6A	Ribosomal protein L6 family protein	Leaf
	L6	AT1G74060	L6B	Ribosomal protein L6 family protein	Root
	L7	AT2G44120	L7C	Ribosomal protein L30/L7 family protein	Both
	L7	AT2G01250	L7B	Ribosomal protein L30/L7 family protein	Leaf
	L7	AT5G20160	L7Ae	Ribosomal protein L7Ae/L30e/S12e/Gadd45 family protein	Root
	L7a	AT2G47610	L7aA	Ribosomal protein L7Ae/L30e/S12e/Gadd45 family protein	Both
	L7a	AT3G62870	L7aB	Ribosomal protein L7Ae/L30e/S12e/Gadd45 family protein	Both
	L9	AT3G44890	L9	ribosomal protein L9	Leaf
	L9	AT1G33140	L9C	Ribosomal protein L6 family	Root
	L10	AT5G13510	L10	Ribosomal protein L10 family protein	Leaf
	L10	AT1G14320	L10A	Ribosomal protein L16p/L10e family protein	Root
	L10a	AT1G08360	L10aA	Ribosomal protein L1p/L10e family	Both
	L10a	AT2G27530	L10aB	Ribosomal protein L1p/L10e family	Both
	L10a	AT5G22440	L10aC	Ribosomal protein L1p/L10e family	Root
	L11	AT4G18730	L11C	ribosomal protein L16B	Leaf
	L11	AT3G58700	L11B	Ribosomal L5P family protein	Root
	L15	AT4G16720	L15A	Ribosomal protein L23/L15e family protein	Both
	L18	AT5G27850	L18C	Ribosomal protein L18e/L15 superfamily protein	Both
	L18	AT1G48350	L18p/L5e	Ribosomal L18p/L5e family protein	Leaf
	L19	AT5G47190	L19	Ribosomal protein L19 family protein	Leaf
	L19	AT4G17560	L19	Ribosomal protein L19 family protein	Leaf
	L19	AT1G02780	L19A	Ribosomal protein L19e family protein	Root
	L21	AT1G35680	L21	Ribosomal protein L21	Leaf
	L21	AT1G09690	L21C	Translation protein SH3-like family protein	Leaf
	L21	AT1G57660	L21E	Translation protein SH3-like family protein	Root
	L27	AT5G40950	L27	ribosomal protein large subunit 27	Leaf
	L27	AT3G22230	L27B	Ribosomal L27e protein family	Root
	L30	AT3G18740	L30C	Ribosomal protein L7Ae/L30e/S12e/Gadd45 family protein	Leaf
	L30	AT1G77940	L30B	Ribosomal protein L7Ae/L30e/S12e/Gadd45 family protein	Root
	P1	AT1G01100	P1A	60S acidic ribosomal protein family	Both
	P1	AT5G47700	P1C	60S acidic ribosomal protein family	Both
	L1	AT3G63490	L1p	Ribosomal protein L1p/L10e family	Leaf
	L12	AT2G37190	L12A	Ribosomal protein L11 family protein	Leaf
	L14	AT2G20450	L14A	Ribosomal protein L14	Leaf
	L14	AT4G27090	L14B	Ribosomal protein L14	Leaf
	L22	AT5G27770	L22C	Ribosomal L22e protein family	Leaf
	L23a	AT2G39460	L23aA	ribosomal protein L23AA	Leaf
	L24	AT3G53020	L24B	Ribosomal protein L24e family protein	Leaf
	L26	AT3G49910	L26A	Translation protein SH3-like family protein	Leaf
	L31	AT1G75350	L31	Ribosomal protein L31	Leaf
	L32	AT4G18100	L32A	Ribosomal protein L32e	Leaf
	L34	AT1G29070	L34	Ribosomal protein L34	Leaf
	L35	AT2G24090	L35	Ribosomal protein L35	Leaf
	L38	AT2G43460	L38A	Ribosomal L38e protein family	Leaf
	P2	AT2G27720	P2A	60S acidic ribosomal protein family	Leaf
	P2	AT2G27710	P2B	60S acidic ribosomal protein family	Leaf
	L13	AT5G23900	L13D	Ribosomal protein L13e family protein	Root
	L13a	AT3G07110	L13aA	Ribosomal protein L13 family protein	Root
	L13a	AT3G24830	L13aB	Ribosomal protein L13 family protein	Root
	L17	AT1G27400	L17A	Ribosomal protein L22p/L17e family protein	Root
	L18a	AT2G34480	L18aB	Ribosomal protein L18ae/LX family protein	Root
	L18a	AT3G14600	L18aC	Ribosomal protein L18ae/LX family protein	Root
	L28	AT2G19730	L28A	Ribosomal L28e protein family	Root
	P0	AT3G09200	P0B	Ribosomal protein L10 family protein	Root
Small	S2	AT2G41840	S2C	Ribosomal protein S5 family protein	Both
	S3a	AT3G04840	S3aA	Ribosomal protein S3Ae	Both
	S3a	AT4G34670	S3aB	Ribosomal protein S3Ae	Root
	S5	AT2G33800	S5	Ribosomal protein S5 family protein	Leaf
	S5	AT2G37270	S5A	ribosomal protein 5B	Root
	S9	AT1G74970	S9	ribosomal protein S9	Leaf
	S9	AT5G15200	S9B	Ribosomal protein S4	Root
	S12	AT1G15930	S12A	Ribosomal protein L7Ae/L30e/S12e/Gadd45 family protein	Both
	S12	AT2G32060	S12C	Ribosomal protein L7Ae/L30e/S12e/Gadd45 family protein	Root
	S15a	AT3G46040	S15aD	ribosomal protein S15A D	Both
	S15a	AT1G07770	S15aA	ribosomal protein S15A	Root
	S17	AT5G04800	S17D	Ribosomal S17 family protein	Root
	S18	AT1G22780	S18A	Ribosomal protein S13/S18 family	Both
	S18	AT5G14320	S13/S18	Ribosomal protein S13/S18 family	Leaf
	S20	AT3G47370	S20B	Ribosomal protein S10p/S20e family protein	Leaf
	S20	AT3G45030	S20A	Ribosomal protein S10p/S20e family protein	Root
	S15	AT5G09510	S15D	Ribosomal protein S19 family protein	Leaf
	S3	AT2G31610	S3A	Ribosomal protein S3 family protein	Root
	S3	AT5G35530	S3C	Ribosomal protein S3 family protein	Root
	S4	AT2G17360	S4A	Ribosomal protein S4 (RPS4A) family protein	Root
	S4	AT5G07090	S4B	Ribosomal protein S4 (RPS4A) family protein	Root
	S4	AT5G58420	S4D	Ribosomal protein S4 (RPS4A) family protein	Root
	S13	AT3G60770	S13A	Ribosomal protein S13/S15	Root
	S13	AT4G00100	S13B	ribosomal protein S13A	Root
	S14	AT2G36160	S14A	Ribosomal protein S11 family protein	Root
	S14	AT3G11510	S14B	Ribosomal protein S11 family protein	Root
	S14	AT3G52580	S14C	Ribosomal protein S11 family protein	Root
	S25	AT4G39200	S25E	Ribosomal protein S25 family protein	Root
	S26	AT3G56340	S26C	Ribosomal protein S26e family protein	Root
	S28	AT5G64140	S28C	ribosomal protein S28	Root
	S29	AT3G44010	S29B	Ribosomal protein S14p/S29e family protein	Root
	Sa	AT1G72370	SaA	40s ribosomal protein SA	Root
Other		AT1G64510	EF1B	Translation elongation factor EF1B/ribosomal protein S6 family protein	Leaf
		AT3G17170	EF1B	Translation elongation factor EF1B/ribosomal protein S6 family protein	Leaf
		AT3G08740	EF-P	elongation factor P (EF-P) family protein	Leaf
		AT4G29060	EF-Ts	elongation factor Ts family protein	Leaf
		AT4G10480	NAC	Nascent polypeptide-associated complex (NAC), alpha subunit family protein	Leaf
		AT1G32990	PL11	plastid ribosomal protein l11	Leaf
		AT3G15190	PS20	chloroplast 30S ribosomal protein S20, putative	Leaf
		AT2G38140	PS4	plastid-specific ribosomal protein 4	Leaf
		AT1G68590	PSRP-3	Ribosomal protein PSRP-3/Ycf65	Leaf
		AT5G54600	TSH3	Translation protein SH3-like family protein	Leaf
		AT3G63190		ribosome recycling factor, chloroplast precursor	Leaf
		AT1G73230	NAC	Nascent polypeptide-associated complex NAC	Root
